# Supplementary material for: Synchronous and Asynchronous Variation of Taxonomic and Phylogenetic Diversity During the Succession of Pinus kesiya var. langbianensis Forest in Yunnan, China
Source: Ecol Evol. 2026 Jan 12;16(1):e72911. doi: 10.1002/ece3.72911 (PMC12793900; doi:10.1002/ece3.72911)
Supplement: Supplementary file 2 — Data S1: ece372911‐sup‐0002‐DataS1.xlsx. [file ECE3-16-e72911-s001.xlsx]

## Sheet: Abundance matrix
ID	1 Acer huianum	1 Acer miyabei	1 Actinodaphne reticulata	1 Aidia cochinchinensis	1 Ailanthus altissima	1 Albizia corniculata	1 Albizia crassiramea	1 Albizia garrettii	1 Albizia julibrissin	1 Albizia kalkora	1 Alniphyllum fortunei	1 Alnus nepalensis	1 Anneslea fragrans	1 Annona squamosa	1 Antidesma bunius	1 Antidesma fordii	1 Antidesma ghaesembilla	1 Aporosa dioica	1 Aporosa yunnanensis	1 Aralia elata	1 Aralia leschenaultii	1 Archidendron clypearia	1 Ardisia corymbifera	1 Ardisia japonica	1 Astragalus pallasii	1 Bauhinia purpurea	1 Bennettiodendron leprosipes	1 Betula alnoides	1 Betula luminifera	1 Bischofia javanica	1 Brassaiopsis glomerulata	1 Bridelia tomentosa	1 Caesalpinia sappan	1 Callicarpa bodinieri	1 Calocedrus macrolepis	1 Camellia japonica	1 Camptotheca acuminata	1 Canthium horridum	1 Caryota maxima	1 Castanopsis argyrophylla	1 Castanopsis carlesii	1 Castanopsis choboensis	1 Castanopsis cuspidata	1 Castanopsis delavayi	1 Castanopsis echidnocarpa	1 Castanopsis faberi	1 Castanopsis fargesii	1 Castanopsis ferox	1 Castanopsis fleuryi
S1	0	0	0	0	0	0	0	0	0	0	0	0	0	0	0	0	0	0	0	0	0	0	0	0	0	0	0	0	0	0	0	0	0	0	0	0	0	0	0	0	0	0	0	0	0	0	0	0	0
S2	0	0	0	0	0	0	0	0	0	0	0	0	4	0	0	0	0	0	0	0	0	0	0	0	0	0	0	0	0	0	0	0	0	0	0	0	0	0	0	0	0	0	0	0	0	0	0	0	0
S3	0	0	0	0	0	0	0	0	0	0	0	1	4	0	0	0	0	0	0	0	0	0	0	0	0	0	0	0	0	0	0	0	0	0	0	0	0	0	0	0	0	0	0	0	0	0	0	0	0
S4	0	0	0	0	0	0	0	0	0	0	0	0	0	0	0	0	0	0	0	0	0	0	0	0	0	0	0	0	0	0	0	0	0	0	0	0	0	0	0	0	0	0	0	0	0	0	0	0	0
S5	0	0	0	0	0	0	0	0	0	0	0	0	0	0	0	0	0	0	0	0	0	0	0	0	0	0	0	0	1	0	0	0	2	0	0	0	0	0	0	0	0	0	0	23	0	0	0	0	0
S6	0	0	0	0	0	0	0	0	0	0	0	0	0	0	0	0	0	0	0	0	0	0	0	0	0	0	0	0	0	0	0	0	0	0	0	0	0	0	0	0	0	0	0	0	0	0	0	0	0
S7	0	0	0	0	1	0	0	0	0	0	0	0	10	0	0	0	0	0	0	0	0	0	0	0	0	0	0	0	0	0	0	0	0	0	0	0	0	0	0	0	0	0	0	0	0	0	0	0	0
S8	0	0	0	0	0	0	0	0	0	0	0	0	0	0	0	0	0	0	0	0	0	0	0	0	0	0	0	0	0	0	0	0	0	0	0	0	0	0	0	0	0	0	0	5	0	0	0	0	0
S9	0	0	0	0	0	0	0	0	0	0	0	0	3	0	0	0	0	0	0	0	0	0	0	0	0	0	0	0	0	0	0	0	0	0	0	0	0	0	0	0	0	0	0	0	15	0	0	0	0
S10	0	0	0	0	0	0	0	0	0	0	0	0	0	0	0	0	0	0	0	0	0	0	0	0	0	0	2	0	0	0	0	0	0	0	0	0	0	0	0	0	0	0	0	0	0	0	0	0	0
S11	0	0	0	0	0	0	0	0	0	0	0	0	1	0	0	0	0	0	0	0	0	0	0	0	0	0	0	0	0	0	0	0	0	0	0	0	0	0	0	0	0	0	0	0	0	0	0	0	0
S12	0	0	0	0	0	0	0	0	0	0	0	0	0	0	0	0	0	0	0	0	0	0	0	0	0	0	0	0	0	0	0	0	0	0	0	0	0	0	0	0	0	0	0	0	0	0	0	0	0
S13	0	0	0	0	0	0	0	0	0	0	0	0	0	0	0	0	0	0	0	0	0	0	0	0	0	0	0	0	0	0	0	0	0	0	0	0	0	0	0	0	0	0	0	0	0	0	0	0	0
S14	0	0	0	0	0	0	0	0	2	0	0	0	0	1	0	0	0	0	0	0	0	0	0	0	0	9	0	0	0	0	2	0	0	0	0	0	0	0	0	0	0	0	0	0	0	0	0	0	0
S15	0	0	0	0	0	0	0	0	0	0	0	0	0	0	0	0	0	0	0	0	0	0	0	0	0	0	0	0	0	0	0	0	0	0	0	0	0	0	0	0	0	0	0	0	0	0	1	0	0
S16	0	0	0	0	0	0	0	0	0	0	0	0	0	0	0	0	0	0	0	0	0	0	0	0	0	0	0	0	0	0	0	0	0	0	0	0	0	0	0	0	0	0	0	0	0	0	0	0	0
S17	0	0	0	0	0	0	0	0	1	0	0	0	0	0	0	0	0	0	0	0	0	0	0	0	0	0	0	0	0	0	0	0	0	0	0	0	0	0	0	2	0	0	0	0	0	0	0	0	0
S18	0	0	0	0	0	0	0	0	0	0	0	0	0	0	0	0	0	0	0	0	0	0	0	0	0	0	0	0	0	0	0	0	0	0	0	0	0	0	0	0	0	0	0	2	0	0	0	0	14
S19	0	0	0	0	0	0	0	0	0	0	0	0	0	0	0	0	0	0	0	0	0	0	0	0	0	0	0	0	0	0	0	0	0	0	0	0	0	0	0	0	0	0	0	0	0	0	0	1	0
S20	0	0	0	0	0	0	0	0	0	0	0	0	4	0	0	0	0	0	0	0	0	0	0	0	0	0	0	0	0	0	0	0	0	0	0	0	0	0	0	12	0	10	1	0	53	0	0	0	0
S21	0	0	0	0	0	0	0	0	0	0	0	0	1	0	0	0	0	0	0	0	0	0	0	0	0	0	0	0	0	0	0	0	0	0	0	0	0	0	0	5	0	12	0	0	61	0	0	0	0
S22	0	0	0	0	0	0	0	0	0	0	0	0	7	0	2	0	0	0	0	0	0	0	0	0	0	0	0	0	0	0	0	0	0	0	0	0	0	0	0	0	0	0	0	0	5	0	0	0	0
S23	0	1	0	0	0	0	0	0	0	0	0	0	0	0	0	0	0	0	0	0	0	0	0	0	0	0	0	0	0	0	0	0	0	0	15	0	0	0	0	0	0	0	0	0	0	0	0	0	0
S24	0	0	0	0	0	0	0	0	0	0	0	0	0	0	0	0	0	0	0	0	0	0	0	0	0	0	0	0	0	0	0	0	0	0	0	0	0	0	0	0	0	0	0	0	0	0	0	0	0
S25	0	0	0	0	0	0	0	0	2	0	0	0	0	0	0	0	0	0	0	0	0	0	0	0	0	0	0	0	0	0	0	0	0	0	0	1	0	0	0	0	0	0	0	0	0	0	0	0	0
S26	0	0	0	0	0	0	0	0	0	0	0	0	0	0	0	0	0	0	0	0	0	0	0	0	0	0	0	0	0	0	0	0	0	0	0	0	0	0	0	0	0	0	0	0	0	0	0	0	0
S27	0	0	3	0	0	0	7	0	0	0	0	0	0	0	0	0	0	0	1	0	2	0	0	0	0	0	0	0	0	0	0	0	0	0	0	0	0	0	0	0	0	0	0	0	0	0	0	0	0
S28	0	0	0	0	0	0	0	0	0	0	0	0	2	0	0	0	0	0	0	0	0	0	0	0	0	0	0	0	0	0	0	0	0	0	0	0	0	0	0	0	0	0	0	0	0	0	0	0	0
S29	0	0	0	0	0	0	0	0	0	0	0	0	0	0	0	0	0	0	1	0	0	0	0	0	0	0	0	0	0	0	0	0	0	0	0	0	0	0	0	0	0	0	0	0	0	0	0	0	0
S30	0	0	1	0	0	0	0	0	0	0	0	3	0	0	0	0	0	0	0	0	0	0	8	0	0	0	0	0	0	0	0	0	0	0	0	0	0	0	0	0	0	0	0	0	0	0	0	0	0
S31	0	0	0	0	0	0	0	0	1	0	0	0	0	0	0	0	0	0	0	0	0	0	0	7	0	0	0	0	0	0	0	0	0	0	0	0	0	0	0	1	0	0	0	0	0	0	0	0	0
S32	0	0	0	0	0	0	0	0	0	0	0	0	0	0	0	0	0	0	0	0	0	0	0	9	0	0	0	0	0	0	0	0	0	0	0	0	0	0	0	0	0	0	0	1	0	0	0	0	0
S33	0	0	0	0	0	0	0	0	0	0	0	2	5	0	0	0	0	0	0	0	0	0	0	0	0	0	0	0	0	0	0	0	0	0	0	0	0	0	0	0	0	0	0	0	0	0	0	0	0
S34	0	0	0	0	0	0	0	0	0	0	0	0	1	0	0	0	0	2	0	0	0	0	0	0	0	0	0	0	0	0	0	0	0	0	0	0	0	0	0	0	0	0	0	0	0	0	0	0	0
S35	0	0	0	0	0	0	0	0	0	0	0	0	1	0	0	0	0	0	0	0	0	0	0	0	0	0	0	0	0	0	0	0	0	0	0	0	0	0	0	0	0	0	0	0	0	0	0	0	0
S36	0	0	0	0	0	0	0	0	0	0	0	0	2	0	0	0	0	0	0	0	0	0	0	0	0	0	0	0	0	0	0	0	0	0	0	0	0	0	0	0	0	0	0	0	0	0	0	0	0
S37	0	0	0	0	0	0	0	0	0	0	0	0	0	0	0	0	0	0	0	0	0	0	0	0	0	0	0	0	0	9	0	25	0	0	0	0	0	0	0	0	0	0	0	0	0	0	0	0	0
S38	0	0	0	0	0	0	0	0	0	0	0	0	0	0	0	0	0	0	0	0	0	0	0	0	0	0	0	0	0	0	0	0	0	0	0	0	0	0	0	0	0	0	0	0	0	0	0	0	0
S39	0	0	0	0	0	0	0	0	0	0	0	0	4	0	0	0	0	0	0	0	0	0	0	0	0	0	0	0	0	0	0	0	0	0	0	0	0	0	0	0	0	0	0	0	0	0	0	0	0
S40	0	0	0	0	0	0	0	0	1	0	0	0	0	0	0	0	0	0	0	0	0	0	0	0	0	0	0	0	0	0	0	0	0	0	0	0	0	0	0	0	0	0	0	0	0	0	0	0	0
S41	0	0	0	0	0	0	0	0	0	0	0	0	0	0	0	0	0	0	0	0	0	0	0	0	0	0	0	0	0	0	0	2	0	0	0	0	0	0	0	0	0	0	0	0	0	0	0	0	0
S42	0	0	0	0	0	0	0	0	0	0	0	0	0	0	0	0	0	0	0	0	0	0	0	13	0	0	0	1	0	0	0	0	0	0	0	0	0	0	0	0	0	0	0	0	0	0	0	0	0
S43	0	0	0	0	0	0	0	0	0	0	0	0	0	0	0	0	0	0	0	0	0	0	0	0	0	0	0	1	0	0	0	0	0	0	0	0	0	0	0	0	0	0	0	0	0	0	0	0	0
S44	0	0	0	0	0	0	0	0	0	0	0	0	0	0	0	0	0	0	0	0	0	0	0	0	0	0	0	0	0	0	0	0	0	0	0	0	0	0	0	0	0	0	0	0	0	0	0	0	0
S45	0	0	0	0	0	0	0	0	0	0	0	0	0	0	0	0	0	0	0	2	0	0	0	0	0	0	0	0	0	0	0	0	0	0	0	0	0	0	0	0	0	0	0	0	0	0	0	0	0
S46	0	0	0	0	0	0	0	0	2	0	0	3	0	0	0	0	0	1	0	0	0	0	0	0	0	0	0	1	0	0	0	0	0	0	0	0	0	0	0	0	0	0	0	0	0	0	0	0	0
S47	0	0	0	0	0	0	0	5	0	0	0	0	0	0	0	0	0	2	0	0	0	0	0	0	0	0	0	3	0	0	0	0	0	0	0	0	0	0	1	0	0	0	0	0	0	0	0	0	0
S48	0	0	0	0	0	0	0	0	0	0	0	0	0	0	0	0	0	1	0	0	0	0	0	0	0	0	0	0	0	0	0	0	0	0	0	0	0	0	0	0	0	0	0	0	0	0	0	0	0
S49	0	0	0	0	0	0	0	0	0	0	0	0	0	0	0	0	0	0	0	0	31	0	0	0	0	0	0	1	0	0	0	0	0	0	0	0	0	0	0	0	0	0	0	0	0	0	0	0	0
S50	0	0	0	0	0	0	0	0	0	0	0	0	0	0	0	0	0	0	0	0	0	0	0	0	0	0	0	0	0	0	0	0	0	0	0	0	0	0	0	0	0	0	0	0	0	0	0	0	0
S51	0	0	0	0	0	0	0	0	0	0	0	0	0	0	0	0	0	0	0	0	0	0	0	0	0	0	0	0	10	0	0	0	0	2	0	0	0	0	0	0	0	0	0	0	0	0	0	0	0
S52	0	0	0	0	0	0	0	0	0	0	0	0	0	0	0	0	0	1	0	0	0	0	0	0	0	0	0	0	0	0	0	0	0	0	0	0	1	0	0	0	0	0	0	0	0	0	0	0	0
S53	0	0	0	0	0	0	0	0	7	0	0	0	0	0	0	0	0	1	0	0	0	0	0	0	0	0	0	0	0	0	0	13	0	0	0	0	0	0	0	0	0	0	0	0	0	0	0	0	0
S54	0	0	0	0	0	0	0	0	0	0	0	0	0	0	0	0	0	0	0	0	0	0	0	2	0	0	0	0	0	0	0	0	0	0	0	0	0	0	0	0	0	0	0	0	0	0	1	0	0
S55	0	0	0	0	0	0	0	0	0	0	0	0	0	0	0	0	0	0	0	0	0	0	0	1	0	0	0	0	0	0	0	3	0	0	0	0	0	0	0	0	0	0	0	0	0	0	0	0	0
S56	0	0	0	0	0	0	0	0	0	0	0	0	7	0	0	0	0	1	0	0	0	0	0	0	0	0	0	0	0	0	0	0	0	0	0	0	0	0	0	0	0	0	0	0	0	0	0	0	0
S57	0	0	0	0	0	0	0	0	0	0	0	0	1	0	0	0	0	0	0	0	0	0	0	1	0	0	0	0	0	0	0	1	0	0	0	0	0	0	0	0	0	0	0	0	0	0	0	0	0
S58	0	0	0	0	0	0	0	0	2	0	0	0	0	0	0	0	0	0	0	0	0	0	0	1	0	0	0	0	0	0	0	10	0	0	0	0	0	0	0	0	0	0	0	1	5	0	0	0	0
S59	0	0	0	0	0	0	0	0	0	0	0	0	0	0	0	0	0	0	0	0	0	0	0	1	0	0	0	0	0	0	0	0	0	0	0	0	0	0	0	0	0	0	0	0	0	0	0	0	0
S60	0	0	0	0	0	0	0	0	0	0	0	0	0	0	0	0	0	5	0	0	0	0	0	3	0	0	0	0	0	0	0	0	0	0	0	0	0	0	0	0	0	0	0	0	0	0	0	0	0
S61	0	0	0	0	0	0	0	1	0	0	0	0	0	0	0	0	0	1	0	0	0	0	0	0	0	0	0	1	0	0	0	0	0	0	0	0	0	0	0	0	0	0	0	0	0	0	0	0	0
S62	0	0	0	0	0	0	0	0	1	0	0	0	6	0	0	0	0	1	0	0	0	0	0	7	0	0	0	0	0	0	0	0	0	0	0	0	0	2	0	0	0	0	0	0	0	0	0	0	0
S63	0	0	0	0	0	0	0	0	0	0	0	0	1	0	0	0	0	0	0	0	0	0	0	0	0	0	0	0	0	0	0	0	0	0	0	0	0	0	0	0	0	0	0	0	0	0	0	0	0
S64	0	0	1	0	0	0	0	0	1	0	0	0	1	0	0	0	0	0	0	0	4	0	0	3	0	0	0	0	0	0	0	0	0	0	0	0	0	0	0	0	0	0	0	0	0	0	0	0	0
S65	0	0	0	0	0	0	0	0	0	0	0	0	0	0	0	0	0	0	0	0	0	0	0	2	0	0	0	1	0	0	0	8	0	0	0	0	0	0	0	0	0	0	0	0	0	0	0	0	0
S66	0	0	0	0	0	0	0	0	0	0	0	0	0	0	0	0	0	0	0	0	0	0	0	0	0	0	0	0	0	0	0	0	0	0	0	0	0	0	0	0	0	0	0	0	0	0	0	0	0
S67	0	0	0	0	0	0	0	0	0	0	0	0	0	0	0	0	0	0	0	0	0	0	0	0	0	0	0	0	0	0	0	0	0	0	0	0	0	0	0	0	0	0	0	9	0	0	0	0	0
S68	0	0	0	0	0	0	0	0	0	0	0	1	0	0	0	0	0	0	0	0	0	0	0	0	0	0	0	3	0	0	0	0	0	0	0	0	0	0	0	0	0	0	0	7	0	0	0	0	0
S69	0	0	0	0	0	0	0	0	0	0	0	0	0	0	0	0	0	0	0	0	0	0	0	0	0	0	0	0	0	0	0	0	0	0	0	0	0	0	0	0	0	0	0	3	0	0	0	0	0
S70	0	0	0	0	0	0	0	0	0	0	0	0	0	0	0	0	0	0	0	0	0	0	0	0	0	0	0	0	0	0	0	0	0	0	0	0	0	0	0	0	0	0	0	17	0	0	0	0	0
S71	0	0	0	0	0	0	0	0	0	0	0	0	0	0	0	0	0	0	0	0	0	0	0	0	0	0	0	0	0	0	0	0	0	0	0	0	0	0	0	0	0	0	0	0	0	0	0	0	0
S72	0	0	0	0	0	0	0	0	0	0	0	0	0	0	0	0	0	0	0	0	0	0	0	2	0	0	0	0	0	0	0	0	0	0	0	0	0	0	0	0	0	0	0	0	0	0	0	0	0
S73	0	0	0	0	0	0	0	0	0	0	0	0	0	0	0	0	0	0	0	0	0	0	0	1	0	0	0	0	0	0	0	0	0	0	0	0	0	0	0	0	0	0	0	0	0	0	0	0	0
S74	0	0	0	0	0	0	0	0	0	0	0	0	0	0	0	0	0	0	0	0	0	0	0	0	0	0	0	0	0	0	0	0	0	0	0	0	0	0	0	0	0	0	0	0	0	0	0	0	0
S75	0	0	0	0	0	0	0	0	0	0	0	0	0	0	0	0	0	0	0	0	0	0	0	2	0	0	0	0	0	0	0	0	0	0	0	0	0	0	0	0	0	0	0	0	30	0	0	0	0
S76	0	0	0	0	0	0	0	0	0	0	0	0	10	0	0	0	0	0	0	0	0	0	0	0	0	0	0	0	0	0	0	7	0	0	0	0	0	0	0	0	0	0	0	0	16	0	0	0	0
S77	0	0	0	0	0	0	0	0	0	0	0	0	0	0	0	0	0	0	0	0	0	0	0	0	0	0	0	0	0	0	0	0	0	0	0	0	0	0	0	0	0	0	0	0	0	2	0	0	0
S78	0	0	0	0	0	0	0	0	0	0	0	0	0	0	0	0	0	12	0	0	0	0	0	0	0	0	0	0	0	0	0	0	0	0	0	0	0	0	0	0	0	0	0	0	2	0	0	0	0
S79	0	0	0	0	0	0	0	0	0	0	0	0	0	0	0	0	0	0	0	0	0	0	0	0	0	0	0	0	0	0	0	0	0	0	0	0	0	0	0	0	0	0	0	0	0	0	0	0	0
S80	0	0	0	0	0	0	0	0	0	0	0	0	0	0	7	0	0	0	0	0	0	0	0	0	0	0	0	0	0	0	0	6	0	0	0	0	0	0	0	0	0	0	0	0	11	0	0	0	0
S81	0	0	0	0	0	0	0	0	0	0	0	0	0	0	0	0	0	0	0	0	0	0	0	0	0	0	0	0	0	0	0	3	0	0	0	0	0	0	0	0	0	0	0	0	22	0	0	0	0
S82	0	0	0	0	0	0	0	0	0	0	0	0	2	0	0	0	0	0	0	0	0	0	0	0	0	0	0	0	0	0	0	0	0	0	0	0	0	3	0	0	0	0	0	0	31	0	0	0	0
S83	0	0	0	0	0	0	0	0	0	0	0	0	0	0	0	0	0	0	0	0	0	0	0	0	0	0	0	0	0	0	0	2	0	0	0	0	0	1	0	0	0	0	0	0	0	0	0	0	0
S84	0	0	0	0	0	8	0	0	0	0	0	0	0	0	0	7	1	0	0	0	0	0	0	0	0	0	0	0	0	0	0	8	0	0	0	0	0	0	0	0	0	0	0	0	0	0	0	0	0
S85	0	0	0	0	0	0	0	0	0	0	0	0	0	0	0	0	0	0	0	0	0	0	0	0	0	12	0	0	0	0	0	0	0	0	0	0	0	0	0	0	0	0	0	0	0	0	0	0	0
S86	0	0	0	0	0	0	0	0	0	0	0	0	3	0	0	0	0	4	0	0	0	0	0	0	0	0	0	0	0	0	0	1	0	0	0	0	0	0	0	0	0	0	0	0	0	0	0	0	3
S87	0	0	0	0	0	0	0	0	0	0	0	0	4	0	0	0	0	0	0	0	0	0	0	0	0	0	0	1	7	0	0	0	0	0	0	0	0	0	0	0	0	0	0	1	0	0	0	0	0
S88	0	1	0	0	0	0	0	0	0	0	2	0	2	0	0	0	0	0	0	0	0	0	0	0	0	0	0	0	0	0	0	0	0	0	0	0	0	0	0	0	0	0	0	0	0	0	0	0	0
S89	0	0	0	0	0	0	0	0	0	0	0	0	0	0	0	0	0	0	0	0	0	0	0	0	0	0	0	0	0	0	0	0	0	0	0	0	0	0	0	0	0	0	0	0	1	0	0	0	0
S90	0	0	0	0	0	0	0	0	0	0	0	0	0	0	0	0	0	1	0	0	0	0	0	0	0	0	0	0	0	0	0	0	0	0	0	0	0	0	0	0	0	0	0	0	1	0	0	0	0
S91	0	0	0	0	0	0	0	0	0	0	0	0	0	0	0	0	0	0	0	0	0	0	0	0	0	0	0	0	0	0	0	0	0	0	0	0	0	0	0	0	0	0	0	0	0	0	0	0	0
S92	0	0	0	0	0	0	0	0	0	0	0	0	0	0	0	0	0	6	0	0	0	0	0	0	0	0	0	0	0	0	0	0	0	0	0	0	0	0	0	0	0	0	0	0	26	0	0	0	0
S93	0	0	0	0	0	0	0	0	0	0	0	0	0	0	10	0	0	0	0	0	0	0	0	0	0	0	0	0	0	0	0	0	0	0	0	0	0	0	0	0	0	0	0	0	34	0	0	0	0
S94	0	0	0	0	0	0	0	0	0	0	0	0	0	0	4	0	0	0	0	0	0	0	0	0	0	0	0	0	0	0	0	0	0	0	0	0	0	0	0	1	0	0	0	0	13	0	0	0	3
S95	0	0	0	0	0	0	0	0	0	0	0	0	0	0	9	0	0	0	0	0	0	0	0	0	0	0	0	0	0	0	0	0	0	0	0	0	0	0	0	8	0	0	0	0	14	0	0	0	0
S96	0	0	0	0	0	0	0	0	0	0	0	0	5	0	0	0	0	0	0	0	0	0	0	0	0	0	0	0	0	0	0	0	0	0	0	0	0	0	0	0	0	0	0	0	0	0	0	0	0
S97	0	0	0	0	0	0	0	0	0	0	0	0	2	0	9	0	0	0	0	0	0	0	0	0	0	0	0	0	0	0	0	1	0	0	0	0	0	0	0	0	0	0	0	0	11	0	0	0	0
S98	0	0	0	0	0	0	0	0	0	0	0	0	7	0	0	0	0	0	1	0	0	0	0	0	0	0	0	1	0	0	0	0	0	0	0	0	0	0	0	0	0	0	0	0	13	0	0	0	0
S99	0	0	0	0	0	0	0	0	0	0	0	0	12	0	10	0	0	0	0	0	0	0	0	0	0	0	0	0	0	0	0	0	0	0	0	0	0	0	0	0	0	0	0	0	6	0	0	0	0
S100	0	0	0	0	0	0	0	0	0	0	0	0	0	0	0	0	0	0	0	0	0	0	0	0	0	0	0	0	0	0	0	0	0	0	0	0	0	0	0	0	0	0	0	0	0	0	0	0	0
S101	0	0	0	0	0	0	0	0	0	0	0	0	0	0	1	0	0	0	0	0	0	0	0	0	0	0	0	0	0	0	0	0	0	0	0	0	0	0	0	0	0	0	0	0	0	0	0	0	0
S102	8	0	0	0	0	0	0	0	0	0	0	0	0	0	10	0	0	0	0	0	0	0	0	0	0	0	0	0	0	0	0	0	0	0	0	0	0	0	0	0	0	0	0	0	0	0	0	0	0
S103	0	0	0	0	0	0	0	0	0	0	0	0	0	0	0	0	0	0	0	0	0	0	0	0	0	0	0	0	0	0	0	0	0	0	0	0	0	0	0	0	0	0	0	0	0	0	0	0	0
S104	1	0	0	0	0	0	0	0	0	0	0	0	0	0	1	0	0	0	1	0	0	0	0	0	0	0	0	0	0	0	0	0	0	0	0	0	0	0	0	0	0	0	0	0	0	0	0	0	0
S105	0	0	0	0	0	0	0	0	0	0	0	0	0	0	0	0	0	0	3	0	0	0	0	0	0	0	0	0	0	0	0	0	0	0	0	0	0	0	0	0	0	0	0	0	0	0	0	0	0
S106	0	0	0	0	0	0	0	0	0	0	0	0	9	0	0	0	0	0	0	0	0	0	0	0	0	0	0	0	0	0	0	2	0	0	0	0	0	0	0	0	0	0	0	0	0	0	0	0	0
S107	0	0	0	0	0	0	0	0	0	0	0	0	6	0	0	0	0	0	0	0	0	0	0	0	0	0	0	0	0	0	0	1	0	0	0	0	0	0	0	0	1	0	0	0	4	0	0	0	0
S108	0	0	0	0	0	0	0	0	0	0	0	0	4	0	0	0	0	0	0	0	0	0	0	0	0	0	0	5	0	0	0	0	0	0	0	0	0	0	0	0	2	0	0	0	0	0	0	0	0
S109	0	0	0	0	0	0	0	0	1	0	0	0	1	0	5	0	0	0	0	0	0	0	0	2	0	0	0	0	0	0	0	5	0	0	0	0	0	0	0	0	0	0	0	0	0	0	0	0	0
S110	0	0	0	0	0	0	0	0	0	0	0	0	0	0	0	0	0	0	0	0	0	0	0	0	0	0	0	0	0	0	0	1	0	0	0	0	0	0	0	0	0	0	0	0	15	0	0	0	0
S111	0	0	0	0	0	0	0	0	0	0	0	0	4	0	0	0	0	0	0	0	0	0	0	0	0	0	0	0	0	0	0	0	0	0	0	0	0	0	0	0	1	0	0	0	0	0	0	0	0
S112	0	0	0	0	0	0	0	0	1	0	0	0	4	0	0	0	0	0	0	0	0	0	0	0	0	0	0	0	0	0	0	2	0	0	0	0	0	0	0	0	0	0	0	0	0	0	0	0	0
S113	0	0	0	0	0	0	0	0	1	0	0	0	4	0	0	0	0	0	0	0	0	0	0	0	0	0	0	0	0	0	0	3	0	0	0	0	0	0	0	0	0	0	0	0	0	0	0	0	0
S114	0	0	0	0	0	0	0	0	0	0	0	0	0	0	0	0	0	0	0	0	0	0	0	0	0	0	0	0	0	0	0	0	0	0	0	0	0	0	0	0	0	0	0	0	0	0	0	0	0
S115	0	0	0	0	0	0	0	0	0	0	0	0	0	0	0	0	0	0	0	0	0	0	0	0	0	0	0	0	0	0	0	0	0	0	0	0	0	0	0	0	0	0	0	0	0	0	0	0	0
S116	0	0	0	0	0	0	0	0	0	0	0	0	0	0	0	0	0	0	0	0	0	0	0	0	0	0	0	0	0	0	0	2	0	0	0	0	0	0	0	0	0	0	0	0	0	0	0	0	0
S117	0	0	0	0	0	0	0	0	0	0	0	0	1	0	0	0	0	0	0	0	0	0	0	0	0	0	0	0	0	0	0	3	0	0	0	0	0	0	0	0	0	0	0	0	0	0	0	0	0
S118	0	0	0	0	0	0	0	0	0	0	0	0	0	0	0	0	0	0	0	0	0	1	0	0	0	0	0	0	0	0	0	3	0	0	0	0	0	0	0	0	0	0	0	1	0	0	0	0	0
S119	0	0	0	0	0	0	0	0	0	0	0	0	0	0	0	0	0	0	0	0	0	0	0	0	0	0	0	0	0	0	0	0	0	0	0	0	0	0	0	0	8	0	0	0	0	0	0	0	0
S120	0	0	0	0	0	0	0	0	0	0	0	0	0	0	0	0	0	0	0	0	0	0	0	0	0	0	0	0	0	0	0	6	0	0	0	0	0	0	0	0	0	0	0	8	25	0	0	0	0
S121	0	0	0	0	0	0	0	0	1	0	0	0	0	0	0	0	0	0	0	0	0	0	0	0	0	0	0	0	0	0	0	2	0	0	0	0	0	0	0	0	0	0	0	6	15	0	0	0	0
S122	0	0	0	0	0	0	0	0	0	0	0	0	2	0	0	0	0	0	0	0	0	0	0	0	0	0	0	0	0	0	0	3	0	0	0	0	0	0	0	0	0	0	0	0	0	0	0	0	0
S123	0	0	0	0	0	0	0	0	0	0	0	0	4	0	0	0	0	0	0	0	0	0	0	0	0	0	0	0	0	0	0	0	0	0	0	0	0	0	0	0	4	0	0	0	6	0	0	0	0
S124	0	0	0	0	0	0	0	0	0	0	0	0	10	5	0	0	0	0	0	0	0	0	0	0	0	0	0	0	0	0	0	0	0	0	0	0	0	0	0	0	0	0	0	0	0	0	0	0	0
S125	0	0	0	0	0	0	0	0	0	0	0	0	3	8	0	0	0	0	0	0	0	0	0	0	0	0	0	0	0	0	0	1	0	0	0	0	0	0	0	0	0	0	0	0	0	0	0	0	0
S126	0	0	0	0	0	0	0	0	0	0	0	0	1	0	0	0	0	0	0	0	0	0	0	0	0	0	0	0	0	0	0	0	0	0	0	0	0	0	0	0	0	0	0	0	0	0	0	0	0
S127	0	0	0	0	0	0	0	0	0	0	0	0	0	0	0	0	0	0	0	0	0	0	0	0	0	0	0	0	0	0	0	0	0	0	0	0	0	0	0	0	0	0	0	0	0	0	0	0	0
S128	0	0	0	0	0	0	0	0	0	0	0	0	0	0	0	0	0	0	0	0	0	0	0	0	0	0	0	2	0	0	0	0	0	0	0	0	0	0	0	0	0	0	0	0	0	0	0	0	0
S129	0	0	0	0	0	0	0	0	0	0	0	0	0	0	0	0	0	0	0	0	0	0	0	0	0	0	0	3	0	0	0	0	0	0	0	0	0	0	0	0	0	0	0	5	0	0	0	0	0
S130	0	0	0	0	0	0	0	0	0	0	0	1	0	0	0	0	0	0	0	0	0	0	0	0	0	0	0	0	0	0	0	0	0	0	0	0	0	0	0	0	0	0	0	0	0	0	0	0	0
S131	0	0	0	0	0	0	0	0	1	0	0	0	0	0	0	0	0	0	0	0	0	0	0	0	0	0	0	1	0	0	0	1	0	0	0	0	0	0	0	0	0	0	0	0	0	0	0	0	0
S132	0	0	0	0	0	0	0	0	0	0	0	4	0	2	0	0	0	0	0	0	0	0	0	0	0	0	0	0	0	0	0	0	0	0	0	0	0	0	0	0	0	0	0	0	0	0	0	0	0
S133	0	0	0	0	0	0	0	0	0	0	0	0	0	0	0	0	0	0	0	0	0	0	0	0	0	0	0	0	0	0	0	1	0	0	0	0	0	0	0	0	0	0	0	0	0	0	0	0	0
S134	0	0	0	0	0	0	0	0	0	0	0	0	0	0	0	0	0	0	0	0	0	0	0	0	0	0	0	3	0	0	0	0	0	0	0	0	0	0	0	0	0	0	0	0	2	0	0	0	0
S135	0	0	0	0	0	0	0	0	0	0	0	0	0	0	0	0	0	0	0	0	0	0	0	0	0	0	0	0	0	0	0	0	0	0	0	0	0	0	0	0	0	0	0	0	0	0	0	0	0
S136	0	0	0	1	0	0	0	0	0	0	0	0	0	0	0	0	0	0	0	0	0	0	0	0	0	0	0	0	0	0	0	0	0	0	0	0	0	0	0	0	0	0	0	1	0	0	0	0	0
S137	0	0	0	1	0	0	0	0	0	0	0	0	0	0	0	0	0	0	0	0	0	0	0	0	0	0	0	0	0	0	0	0	0	0	0	0	0	0	0	0	0	0	0	0	0	0	0	0	0
S138	0	0	0	5	0	0	0	0	0	6	0	0	0	0	0	0	0	0	0	0	0	0	0	0	0	0	0	0	0	0	0	0	0	0	0	0	0	0	0	0	0	0	0	4	0	0	0	0	0
S139	0	0	0	3	0	0	0	0	0	0	0	0	0	0	0	0	0	0	0	0	0	0	0	0	0	0	0	0	0	0	0	0	0	0	0	0	0	0	0	0	0	0	0	19	0	0	0	0	0
S140	0	0	0	0	0	0	0	0	0	0	0	0	0	0	0	0	0	0	0	0	0	0	0	0	0	0	0	0	0	0	0	0	0	0	0	0	0	0	0	0	0	0	0	0	9	0	0	0	0
S141	0	0	0	0	0	0	0	0	0	0	0	0	0	0	7	0	0	0	0	0	0	0	0	0	0	0	0	2	0	0	0	0	0	0	0	0	0	0	0	0	0	0	0	0	0	0	0	0	0
S142	0	0	0	0	0	0	0	0	0	0	0	0	0	0	0	0	0	0	0	0	0	0	0	0	0	0	0	0	0	0	0	0	0	0	0	0	0	0	0	0	0	0	0	0	0	0	0	0	0
S143	0	0	0	4	0	0	0	0	0	0	0	0	0	0	0	0	0	0	0	0	0	0	0	0	3	0	0	0	0	0	0	0	0	0	0	0	0	0	0	0	0	0	0	0	0	0	0	0	0
S144	0	0	0	1	0	0	0	0	0	0	0	0	0	0	0	0	0	0	0	0	2	0	0	0	0	0	0	0	0	0	0	0	0	0	0	28	0	0	0	0	0	0	0	0	0	0	0	0	0
[truncated: 1,014 more columns]

## Sheet: Envionment variables
ID	group	altitude	slope	bio3	bio7	bio9	bio14	bio15	bio19	human footprint	wildfire
S1	Young forest	1432	2.08601	48.6051	23.3	15.05	12	84.2446	45	17.6004	1
S2	Near mature forest	1484	5.83887	48.7482	23.3	12.95	12	83.5655	44	10.0932	2
S3	Near mature forest	1742	11.4055	48.7939	22.8	13.45	15	80.7951	53	4.91296	1.5
S4	Middle forest	1439	9.94915	48.176	23.3	13.1667	13	82.3483	48	19.2021	3
S5	Young forest	1139	5.1626	48.5876	23.6	14.0667	12	85.1525	47	16.1362	2.04329
S6	Middle forest	1423	4.99378	48.5746	22.8	14.9167	14	83.7641	50	7.72834	2.5
S7	Young forest	1719	9.32715	50.5822	22.9	12.4167	13	83.4018	47	12.2292	2
S8	Mature forest	1845	4.6534	49.239	21.9	12.8833	15	84.0568	51	12.7963	1.75384
S9	Middle forest	1329	9.67423	48.454	22.1	15.25	14	85.6738	49	9.36306	1.74737
S10	Young forest	1324	2.02947	50.0358	23.3	15.35	13	88.5316	47	11.2121	3.5
S11	Middle forest	1569	1.19951	49.8904	22.8	14.3333	14	85.6173	50	11.8771	4.5
S12	Young forest	1179	3.19995	49.2616	23.7	15.95	13	86.576	49	14.3233	2
S13	Young forest	1611	4.93496	49.9228	21.6	14.4667	15	87.0244	61	3.20407	2.71429
S14	Young forest	1133	3.64209	49.359	22.1	16.1	14	88.0719	61	3.30757	2.71429
S15	Near mature forest	949	1.48307	49.2257	22.6	16.7667	14	87.9065	59	3.30184	2.71429
S16	Middle forest	1275	3.51646	49.8106	22	15.55	14	88.4937	58	4.22766	2
S17	Young forest	1534	5.30236	50.8712	22	14.7833	15	87.5124	60	6.19302	2
S18	Near mature forest	1046	6.60583	49.8525	22.6	16.7	16	85.5818	74	10.6408	1
S19	Middle forest	1088	1.1176	49.8148	22.5	16.5667	15	87.0562	67	14.2599	1
S20	Young forest	1387	1.85811	50.7788	21.4	15.1833	17	88.1571	59	9.03483	1
S21	Middle forest	1395	2.8347	50.3538	21.2	15.1167	17	87.8134	62	6.47752	1.6
S22	Mature forest	1105	4.30631	51.0125	21.4	16.5	16	82.97	65	5.51772	1
S23	Near mature forest	1353	0.712457	50	21.7	13.4167	14	85.8802	53	17.5659	1
S24	Middle forest	1564	6.95297	49.8006	20.9	12.7	14	86.2915	51	15.6079	1
S25	Mature forest	1167	9.18164	49.6512	21.5	16.0667	15	85.4736	57	16.9405	1
S26	Middle forest	1554	3.73463	50.3554	21.1	12.8833	14	86.6973	51	10.8199	1
S27	Near mature forest	1657	5.86469	50	20.9	12.3167	17	85.2599	58	14.188	1
S28	Middle forest	1010	8.31784	49.0991	22.2	16.6833	15	85.4426	56	10.552	1.85714
S29	Near mature forest	1879	5.2941	50.1157	21.6	11.6333	14	86.1622	49	13.3576	1.4
S30	Mature forest	1675	1.06561	49.6528	21.6	13.8833	13	86.2199	48	11.6383	1.5
S31	Overmature forest	1221	5.41968	48.3931	22.3	15.6667	13	86.1001	49	10.166	1.66667
S32	Mature forest	1164	4.51818	48.7463	22.6	15.9333	13	86.2998	50	11.8491	1.78268
S33	Overmature forest	1742	5.59394	49.5031	21.8	13.3833	15	84.7727	52	18.8817	2
S34	Overmature forest	1051	5.5471	49.1228	22.8	16.3667	14	88.2395	51	10.7637	3.57143
S35	Mature forest	1368	5.47108	50.1515	22	15.1333	14	88.0099	54	9.06378	1.4
S36	Middle forest	991	2.16454	49.442	22.4	16.5833	15	87.9035	56	5.85495	2
S37	Overmature forest	1455	2.67091	50.8929	22.4	14.9333	16	87.5622	59	23.2196	1.33333
S38	Near mature forest	1207	1.68908	49.9618	21.8	15.7	15	87.3437	56	13.8957	1.66667
S39	Near mature forest	1604	10.357	49.6495	21.4	13.8167	15	86.9327	54	17.1858	1.75
S40	Middle forest	1298	4.43249	49.6512	21.5	15.2333	16	86.6523	58	13.2455	1.5
S41	Near mature forest	1751	2.37142	50.3521	21.3	13.4667	16	86.1877	58	5.23125	1.33333
S42	Near mature forest	1370	1.17351	50.6498	21.8	14.8333	16	86.7564	57	12.6071	1
S43	Middle forest	1206	6.78871	50.2859	20.4	14.05	17	81.8709	65	4.29389	1
S44	Middle forest	839	2.09151	51.1789	20.5	15.3833	12	80.2835	60	14.5241	1.83333
S45	Near mature forest	1263	1.70671	52	20	13.8	15	80.8893	62	31.5181	1.5
S46	Mature forest	1237	7.75063	50.968	19.8	13.7167	14	82.6429	58	9.23007	2.2
S47	Middle forest	1069	7.27457	50.9213	19.9	14.4333	12	82.4293	56	14.3496	2.2
S48	Overmature forest	1104	5.37562	51.7739	20.2	14.4667	13	79.9718	60	13.6719	1.5
S49	Mature forest	950	7.33634	51.3033	21.1	15.0667	14	80.1142	62	12.1323	1.66667
S50	Near mature forest	914	6.81805	51.1006	21.2	15.15	14	81.0942	61	13.182	1
S51	Near mature forest	1031	1.17534	50.969	21.5	14.7	16	82.8765	62	13.2532	1
S52	Mature forest	1317	3.80132	50.4695	21.3	15.1667	18	84.6463	65	11.3039	1
S53	Mature forest	1373	4.23359	50.1947	21.4	15.2	16	88.5923	60	8.40628	1.5
S54	Near mature forest	1210	0.860592	50.3409	22	16.0167	17	86.6681	64	5.35428	1.2
S55	Overmature forest	979	3.42322	50.4731	22.9	16.8167	16	86.3642	63	7.9078	1.5
S56	Middle forest	1237	4.78263	52.2792	23.4	15.7333	14	87.8826	56	29.2456	1.5
S57	Middle forest	1022	5.64277	51.1396	23.4	16.55	15	88.5063	56	8.37479	1.5
S58	Middle forest	1355	15.2756	52.4745	22.9	16.0167	15	88.382	55	10.2514	1
S59	Mature forest	1406	2.25067	51.5284	22.9	15.3	15	87.5462	60	13.7156	1
S60	Near mature forest	1423	5.74328	52.5393	23.3	15.45	14	86.5475	56	17.8431	2.16667
S61	Middle forest	1503	8.98431	51.9841	23.1	15.1167	13	86.2161	50	15.3881	2
S62	Mature forest	1385	7.01834	51.9037	23.2	15.6	11	86.2832	47	11.2794	2
S63	Middle forest	1213	2.87189	51.9149	23.5	16.15	11	85.5732	49	10.5904	2
S64	Mature forest	1034	0.984228	51.5496	24.2	16.7833	10	86.193	45	9.87216	2
S65	Mature forest	1225	3.89433	51.8284	23.7	16.5	9	84.1625	38	13.8154	1.8
S66	Mature forest	1205	5.07531	51.4957	23.4	16.3333	11	85.5311	45	7.2813	2.33333
S67	Near mature forest	1781	5.14717	48.2493	23.8	10.4167	13	77.1758	54	9.81959	2.25914
S68	Near mature forest	1766	4.37257	48.2323	23.1	10.65	15	74.0667	59	11.5144	3.7
S69	Mature forest	1570	10.3432	48.3826	23.7	11.7167	13	78.9925	53	18.6571	2.2366
S70	Overmature forest	1506	10.1519	47.8276	23.4	11.5333	14	79.4185	58	18.2156	2.52213
S71	Mature forest	1390	3.18843	47.8291	23.8	12.4667	13	81.9209	52	12.8326	1.5
S72	Overmature forest	1290	5.84044	51.2332	22.3	15.8333	16	85.938	61	7.39848	1.8
S73	Mature forest	1188	2.51667	51.3889	22.8	16.1667	16	85.6318	61	13.573	2.5
S74	Middle forest	1082	1.09731	51.2464	23.4	16.6	16	85.1078	62	12.9127	1.3125
S75	Overmature forest	1217	5.7992	50.8811	22.7	16.2833	15	85.3117	62	4.93292	1.93333
S76	Mature forest	1069	0.69672	50.8584	23.3	16.6667	16	85.1033	62	5.08152	1.93333
S77	Near mature forest	1267	3.13343	51.6516	22.2	16.05	15	84.8399	62	6.02281	1.3125
S78	Overmature forest	1286	2.74592	51.6593	22.6	16.0333	15	85.2492	60	8.61622	1.3125
S79	Young forest	1071	1.53202	51.1544	23.1	16.6833	16	84.5573	64	15.2861	1.3125
S80	Mature forest	1165	5.63761	51.2705	22.3	16.4667	16	84.3782	62	9.19978	1.4
S81	Mature forest	1165	1.12065	51.7525	23.3	16.5333	15	84.1757	62	21.5882	1.4
S82	Overmature forest	812	3.69305	54.1057	20.5	17.4333	6	89.1552	70	17.6867	2.3
S83	Mature forest	1184	6.87957	51.3649	23.2	16.4333	14	85.1498	56	9.51143	1
S84	Mature forest	1379	6.47464	51.9737	22.8	15.8167	14	85.6328	53	9.51143	1
S85	Near mature forest	1099	6.45	50.7609	23	16.9	13	84.5795	53	11.4776	1.64286
S86	Overmature forest	1698	5.51909	51.8889	22.5	14.6	14	83.9539	55	6.22832	1.38462
S87	Mature forest	1481	5.332	51.2792	22.8	15.3167	13	84.481	52	5.65945	2
S88	Mature forest	1275	5.13269	51.1183	23.1	16.1	12	84.85	48	4.59118	2
S89	Middle forest	1247	1.71916	51.2681	23	15.9667	12	85.022	49	7.80594	2
S90	Overmature forest	1437	5.987	51.8437	22.6	15.7833	15	84.0955	59	15.4705	1.89474
S91	Young forest	1322	2.36333	52.4017	22.9	16.5	14	84.2838	60	5.83399	1.8
S92	Mature forest	1341	1.5852	52.8325	20.3	14.7833	16	78.5768	69	9.1063	1.65
S93	Overmature forest	1118	2.916	51.9919	20.5	14.9833	17	75.6995	70	7.93783	2.57143
S94	Overmature forest	1035	1.30643	53.9604	20.2	16.65	7	90.3311	69	8.46869	2.46667
S95	Overmature forest	809	1.23286	54.0049	20.6	17.45	6	89.3649	70	17.6867	2.3
S96	Near mature forest	1192	6.43318	50.9781	21.3	16.1833	17	83.2465	66	16.474	1
S97	Mature forest	1243	2.37391	51.9697	22	16.2667	18	82.5572	68	14.0788	2.59297
S98	Mature forest	1139	1.42154	51.252	21.3	16.45	18	81.1109	69	3.37219	2.14703
S99	Overmature forest	1184	3.60199	51.0172	21.3	16.2	19	81.9652	71	13.6774	2.09015
S100	Overmature forest	896	2.80656	50.7042	21.3	17.1333	16	80.4205	67	7.25725	1.31488
S101	Young forest	872	6.56384	51.5432	21.6	18.25	21	78.375	89	21.9902	1.6
S102	Near mature forest	1359	7.53367	51.2906	22.6	15.6667	14	85.8468	54	10.6307	1.30769
S103	Middle forest	1112	6.03402	51.0764	24	16.7833	10	84.7528	43	7.30147	2
S104	Middle forest	1002	2.39962	50.84	24.8	17.3167	9	83.8376	45	13.2796	2
S105	Near mature forest	1265	6.93279	51.4009	23.2	16.15	11	84.9489	45	6.09346	2
S106	Mature forest	1267	2.54894	49.7419	22.6	15.6167	14	88.0403	52	13.1368	3.57143
S107	Near mature forest	1552	1.18327	50.1877	22.2	14.5833	14	88.021	50	11.5595	4
S108	Mature forest	1548	7.83442	49.5413	21.8	14.65	14	88.9508	51	4.8083	2.625
S109	Overmature forest	1028	10.9253	49.115	22.6	16.4667	15	87.7266	61	5.48982	2.71429
S110	Overmature forest	962	6.88665	48.9721	22.7	16.6833	15	86.9359	66	6.11412	2
S111	Near mature forest	1215	7.89273	49.8505	22.3	15.95	14	89.0642	53	14.5365	2.625
S112	Mature forest	1241	5.77892	49.2836	22.1	15.8	15	87.3637	64	5.84777	2.71429
S113	Mature forest	1164	6.09417	49.3647	22.3	16.05	15	87.4773	64	5.84777	2.71429
S114	Near mature forest	1164	6.09417	49.3647	22.3	16.05	15	87.4773	64	5.84777	2.71429
S115	Overmature forest	1164	6.09417	49.3647	22.3	16.05	15	87.4773	64	5.84777	2.71429
S116	Overmature forest	1087	6.73441	49.3704	22.5	16.35	15	87.2037	65	5.84777	2.71429
S117	Overmature forest	1187	9.70967	49.4469	22.6	15.9667	15	86.9135	67	6.11412	2
S118	Near mature forest	1187	9.70967	49.4469	22.6	15.9667	15	86.9135	67	6.11412	2
S119	Mature forest	1138	5.76102	49.7826	23	16.4	15	88.4069	57	7.21125	1.5
S120	Overmature forest	1012	7.71168	49.1959	22.8	16.5667	15	86.5737	68	6.11412	2
S121	Mature forest	922	5.00517	49.2754	23	16.9	15	86.4907	68	8.243	2
S122	Mature forest	1330	6.85795	49.4745	22.2	15.4833	14	89.1302	52	9.06218	2.71429
S123	Near mature forest	1200	8.73746	49.4792	22.4	15.95	14	88.3958	57	4.02242	2.71429
S124	Near mature forest	1209	4.88155	49.0701	23.3	15.9	13	89.6951	48	9.68024	3.5
S125	Near mature forest	1089	11.8797	48.6467	23.4	16.2833	14	89.7354	50	11.1404	4
S126	Near mature forest	1913	14.4117	50.3704	22.5	12.9833	13	86.7782	49	13.2569	1.85714
S127	Middle forest	1479	1.01185	50.6597	24	14.6	11	88.5017	45	38.998	1
S128	Near mature forest	1889	5.68886	50.6493	23.1	12.4833	11	86.712	45	11.4186	1
S129	Mature forest	2178	4.91142	51.7361	21.6	11.3667	13	86.0791	51	5.76696	1
S130	Middle forest	1743	4.76331	52.0202	23.1	13.9	12	87.5862	48	14.2622	1.93333
S131	Mature forest	1607	3.22633	51.3828	22.9	14.5833	12	88.4315	47	5.60519	1.28571
S132	Mature forest	1406	3.87336	51.0284	23.5	15.45	12	89.5282	47	19.7062	1.28571
S133	Near mature forest	1318	4.97872	50.9414	23.9	15.9833	10	90.6625	42	11.1569	1.28571
S134	Overmature forest	1319	2.37303	51.4791	23.1	16.2	11	84.0934	48	11.3812	1.38462
S135	Near mature forest	1504	6.25933	50.2461	23.7	14.1833	13	86.8297	52	9.06738	1.5
S136	Near mature forest	1454	13.4009	48.6351	23.2	12.1	15	82.4804	59	19.9374	1
S137	Near mature forest	1508	10.4009	51.0284	23.5	14.3333	12	88.1905	50	23.0163	2.5
S138	Overmature forest	1146	10.8638	48.6345	23.8	14.0333	14	92.1452	52	18.5803	2
S139	Near mature forest	1525	15.7219	50.8087	23.7	12.8333	12	88.1141	48	6.33042	1.5
S140	Overmature forest	917	0.496486	49.0476	24.5	14.2833	13	99.683	48	24.2155	2.5
S141	Mature forest	1147	8.59769	46.8794	23.5	12.8	13	94.414	50	15.6912	2.27584
S142	Mature forest	1820	6.57477	48.9672	23.4	10.4	13	78.6511	55	7.50222	2.49562
S143	Mature forest	1276	1.2256	49.4395	22.3	15.45	12	86.4301	46	8.33379	1.5
S144	Middle forest	1061	9.24289	49	22.5	16.3167	12	86.4613	48	14.6329	1.5

## Sheet: Spatial variables
ID	group	MEM1	MEM2	MEM3	MEM4	MEM5	MEM6	MEM7	MEM10	MEM11	MEM13	MEM14	MEM16
S1	Young forest	-0.0427555	-1.44676	1.05443	-0.084454	-1.42133	-0.0635299	-2.63176	-1.03716	0.19287	0.599988	-0.268954	0.638923
S2	Near mature forest	-0.0887752	-1.16821	0.889273	0.364705	-1.35851	-0.299118	-2.86282	-2.10738	0.784478	0.382422	-0.267148	2.05381
S3	Near mature forest	-0.0446191	-1.2497	1.00754	0.224449	-1.49363	-0.254599	-2.8701	-1.51807	0.445943	0.596397	-0.431742	0.945734
S4	Middle forest	-0.139061	-0.937212	0.663666	0.767895	-0.909232	-0.259585	-2.55765	-2.95011	1.31636	1.49348	1.35781	1.6239
S5	Young forest	-0.0819489	-1.13456	0.944704	0.630057	-1.48503	-0.730966	-2.29581	-2.95344	0.803659	0.0477776	-0.293604	0.5118
S6	Middle forest	0.0307865	-1.46751	1.17989	-0.200585	-1.57155	-0.0391385	-2.4899	-0.428717	-0.136595	0.40822	-0.186837	-0.378114
S7	Young forest	0.0505241	-1.30135	1.22087	0.253905	-1.79254	-0.59059	-2.09585	-1.64272	0.0315944	-0.689568	0.028944	-1.58298
S8	Mature forest	0.352933	-1.52703	1.42678	-0.827494	-1.58765	0.0659236	-0.747076	1.01319	-0.936463	-1.27689	-0.0064566	0.648076
S9	Middle forest	0.277944	-1.62991	1.27484	-1.03729	-1.25658	0.365073	-1.10709	1.08703	-0.46003	-0.512451	-0.0636484	0.995662
S10	Young forest	1.22851	-0.138549	1.51249	-0.556181	-1.10652	-0.0646275	0.205565	1.81	-0.706129	0.621968	-0.385692	-1.12311
S11	Middle forest	0.514023	-1.28035	1.69878	-0.258024	-2.02412	-0.677555	-0.240982	-0.290144	-0.885978	0.558616	0.0389442	-0.100024
S12	Young forest	0.419222	-1.39839	1.58163	-0.44701	-1.9559	-0.357976	-0.773419	-0.279182	-0.83233	-0.0649903	0.110865	-0.11863
S13	Young forest	1.21396	1.42778	0.156567	0.0818637	0.149548	0.317143	-0.455172	0.123106	0.213094	0.323232	-0.0291349	-0.272026
S14	Young forest	1.23161	1.40704	0.252326	0.27083	0.0415173	-0.0819128	0.100868	-0.403465	0.224511	0.386944	-0.159663	-0.892772
S15	Near mature forest	1.33587	1.07137	0.555011	0.40405	-0.471067	-0.627792	0.809057	-1.26215	0.138262	0.709393	-0.44644	-2.00577
S16	Middle forest	1.17396	1.46251	0.219577	0.162395	0.207547	0.059235	-0.225681	-0.0152662	0.162336	0.478423	0.0377695	0.135365
S17	Young forest	1.18737	1.45784	0.12109	0.177458	0.241198	0.00289632	-0.43352	0.032097	-0.0456367	0.164236	0.0367397	0.293081
S18	Near mature forest	0.869356	1.08921	-1.37942	-0.272061	-0.565403	0.587961	-0.625778	-0.448308	-0.86177	-2.9878	1.22675	0.197006
S19	Middle forest	0.904734	1.1707	-1.22469	-0.214472	-0.617918	0.570168	-0.308865	-0.541234	-0.867727	-3.21862	1.49854	1.21111
S20	Young forest	0.657187	0.604556	-1.98755	-0.246296	-0.642149	0.682168	-0.442813	-1.0207	0.36484	0.208034	-0.401588	-2.08813
S21	Middle forest	0.504074	0.863143	-1.95079	-0.278153	-0.862355	0.823536	-0.706455	-0.71336	-0.085168	0.607438	-0.674382	-2.29155
S22	Mature forest	-0.562705	-0.186056	-2.05035	0.398636	-1.79998	0.0968859	0.318507	0.84781	0.465234	0.836385	-0.192744	0.0822926
S23	Near mature forest	0.321409	-1.55259	-0.314806	-1.39975	1.67643	-0.0250909	1.1198	-0.91119	0.376733	1.48165	-0.283795	1.26223
S24	Middle forest	0.323718	-1.57393	-0.56566	-1.29634	1.86891	-0.318981	1.11579	-1.05958	0.365553	1.58717	-0.293307	0.193735
S25	Mature forest	0.425585	-1.53883	-0.780404	-1.4084	1.79041	-0.222762	0.919719	-1.22426	0.197978	0.492819	-0.0127267	-1.14027
S26	Middle forest	0.646463	-1.31538	-0.883392	-1.58744	1.50759	0.0566542	1.00516	-1.2911	-0.372684	-0.827851	0.495396	-0.963459
S27	Near mature forest	0.426055	-1.34379	-1.2382	-1.0454	1.90541	-0.568799	0.407906	-1.67639	-0.838068	-1.38597	0.638204	0.288631
S28	Middle forest	0.453542	-1.50991	0.013408	-1.78628	0.993766	0.645988	1.31364	0.0241911	0.798869	-0.597166	0.3309	1.01754
S29	Near mature forest	0.672288	-1.40675	0.630008	-1.90439	0.31147	0.714967	1.67556	1.16955	0.36439	1.73967	-0.468318	1.59931
S30	Mature forest	0.60332	-1.56555	0.807767	-1.88686	-0.0112878	0.726953	1.04096	1.1959	0.181789	1.17211	-0.166275	1.498
S31	Overmature forest	0.322342	-1.74324	1.01019	-1.50332	-0.479913	0.545258	-0.162687	1.12531	-0.586005	0.115141	-0.146872	-2.04256
S32	Mature forest	0.36007	-1.77227	1.10608	-1.48315	-0.653688	0.469413	-0.384195	0.914507	-0.442464	0.0530154	-0.0527734	-0.522438
S33	Overmature forest	0.587147	-1.36568	1.45746	-1.02154	-1.52405	0.17211	-0.353942	0.412754	-0.343818	0.174902	-0.767155	0.486996
S34	Overmature forest	1.34339	-0.234383	1.17038	-1.07349	-0.722487	0.300822	0.928346	1.09277	-0.521987	-1.27707	0.666377	-1.72253
S35	Mature forest	1.47493	-0.0924125	0.543429	-1.52842	0.160805	0.734324	1.00358	0.771895	-0.333135	-0.1792	0.562657	0.858306
S36	Middle forest	1.41289	0.313632	-0.437842	-1.02703	0.94969	0.478751	0.655771	-1.18444	0.970442	-0.294105	0.188823	2.96237
S37	Overmature forest	1.2382	0.0707675	-1.31177	-0.95896	0.552749	0.529193	0.375251	-0.297358	1.82111	1.42553	-0.30529	0.71667
S38	Near mature forest	1.35704	-0.220665	-0.603021	-1.61793	1.03099	0.781462	0.226516	-0.319152	0.694087	0.749357	-0.474308	-1.90514
S39	Near mature forest	1.41821	-0.402151	0.00684712	-1.79588	0.429846	0.794954	0.292345	0.101486	-0.468967	-1.32692	0.424454	0.186045
S40	Middle forest	1.37168	-0.309851	-0.380393	-1.7829	0.745994	0.991096	0.0570522	0.0633093	0.381244	-0.150388	-0.413772	-0.974005
S41	Near mature forest	1.17932	-0.00518118	-1.52123	-0.859373	0.638483	0.326056	0.343748	-0.636815	1.48379	1.25172	-0.179898	1.33798
S42	Near mature forest	1.02561	-0.102757	-1.85757	-0.422828	1.03906	-0.348159	-0.485933	-1.21996	0.278362	1.37685	-0.666601	0.940665
S43	Middle forest	0.23971	-1.14212	-2.13316	-0.144209	0.894489	-1.05047	-0.183701	-1.04638	-0.417399	-0.705403	0.0760111	0.551912
S44	Middle forest	0.0380501	-1.23696	-1.92361	0.418763	0.798903	-1.6806	-0.321606	0.41905	-0.213649	1.3189	-0.256171	-1.01717
S45	Near mature forest	-0.102489	-1.01614	-0.929294	0.934045	0.918102	-1.97908	-0.979242	1.1281	-1.83549	-0.96465	0.246334	0.174369
S46	Mature forest	-0.0342184	-1.20673	-0.903151	0.426307	1.62373	-1.86966	-0.429099	-0.974579	-1.99835	-0.246544	-0.075011	-0.146208
S47	Middle forest	-0.000944377	-1.20865	-0.973049	0.3677	1.67654	-1.84055	-0.385733	-1.1093	-1.6254	0.119403	-0.129927	0.321743
S48	Overmature forest	-0.130454	-1.0446	-1.11966	1.01174	0.643435	-2.01623	-0.909273	1.64818	-1.92778	-0.926397	0.323206	0.503751
S49	Mature forest	0.0998505	-1.09109	-2.08959	0.376192	0.545587	-1.41288	-0.610564	0.399523	-0.219063	0.630027	-0.366758	-1.81773
S50	Near mature forest	0.207351	-1.04654	-2.16923	0.164239	0.608402	-1.22417	-0.526721	0.0350401	-0.294838	-0.788365	0.275173	-0.296014
S51	Near mature forest	0.240817	-1.13243	-2.14696	-0.141339	0.862953	-1.03042	-0.189409	-1.03194	-0.384279	-0.719106	0.078125	0.557635
S52	Mature forest	0.609852	-0.156779	-2.14136	0.225105	0.420717	-0.61966	-1.55211	0.27181	-0.815786	-1.08813	0.0129465	0.475947
S53	Mature forest	0.880905	0.712932	-1.66226	-0.469685	-0.185332	0.644413	-0.504262	-1.08932	0.262547	-1.57226	0.636499	-0.5378
S54	Near mature forest	0.270811	1.21709	-1.69563	-0.0266638	-1.35408	1.04	-0.606093	-0.799742	0.635901	2.143	-1.41574	-0.202367
S55	Overmature forest	-0.982094	1.69295	-0.551579	-0.253895	-0.655073	0.448627	-1.11984	0.916173	-0.908597	-0.838835	0.476248	0.726623
S56	Middle forest	-1.4992	0.812746	0.652972	-0.544897	0.82317	-0.495294	-0.340689	0.472625	-0.482998	0.295781	0.115514	0.815189
S57	Middle forest	-0.979179	1.73659	0.408327	-0.513338	0.699387	0.142209	-1.57024	0.278972	-0.680665	-0.669613	0.233756	-0.23047
S58	Middle forest	-0.85144	1.8479	0.247302	-0.460313	0.364261	0.253694	-1.37537	-0.22525	-0.734016	-0.17676	-0.0289372	-1.45123
S59	Mature forest	-0.535735	1.96674	0.268313	-0.316314	0.259167	0.243646	-1.32346	-0.60318	-0.938215	1.16877	-0.868692	-2.80344
S60	Near mature forest	-1.56686	0.694211	0.640281	-0.570121	0.796138	-0.505005	-0.260191	0.472174	-0.498963	0.109318	0.0911215	0.661338
S61	Middle forest	-1.19863	0.5419	0.825937	-0.206023	1.51495	-1.15085	-1.13959	1.3601	0.156991	0.815038	-0.325176	-0.454284
S62	Mature forest	-1.08317	0.431955	0.853437	-0.219509	1.7512	-1.10277	-1.54357	1.56939	0.287803	0.173253	-0.0332725	0.387131
S63	Middle forest	-1.13225	0.45394	0.840823	-0.2546	1.68577	-1.07715	-1.45146	1.65187	0.290884	0.62405	-0.227383	0.368543
S64	Mature forest	-1.45928	0.561304	0.681834	-0.556808	1.09196	-0.587434	-0.636549	0.602359	-0.0758422	-0.121222	0.0446727	-0.573377
S65	Mature forest	-1.09327	0.0991644	0.794513	-0.337375	1.64887	-0.894336	-0.788899	0.876955	1.38762	-0.272084	0.102045	0.532879
S66	Mature forest	-1.56438	0.542474	0.606701	-0.695284	0.842944	-0.328392	-0.257802	0.235168	0.105322	0.390406	-0.258921	-1.00427
S67	Near mature forest	-0.21327	-0.761327	0.344615	2.02126	0.936309	2.16295	0.127313	-0.0169306	-0.816128	1.11671	2.36542	-0.230321
S68	Near mature forest	-0.19857	-0.702193	0.324498	1.63502	0.632037	1.48257	-0.300529	-0.70689	-0.141319	2.21985	4.40397	0.421906
S69	Mature forest	-0.219377	-0.792628	0.360231	2.15771	1.00995	2.37085	0.151628	0.0301009	-0.885842	0.784307	1.55329	-0.246761
S70	Overmature forest	-0.219678	-0.7942	0.361029	2.16497	1.01396	2.38212	0.153825	0.0336726	-0.890399	0.761176	1.49906	-0.248428
S71	Mature forest	-0.219602	-0.793796	0.360825	2.163	1.01282	2.37894	0.152964	0.031733	-0.890115	0.774423	1.52943	-0.248167
S72	Overmature forest	-1.46155	0.651178	-0.708335	-0.472924	-1.3975	0.778545	0.807045	-0.880872	-0.657173	-1.3736	0.566424	-0.496226
S73	Mature forest	-1.53741	0.687273	-0.637022	-0.528698	-1.19118	0.613433	0.648768	-0.506476	-0.385455	-0.820024	0.322235	-0.621309
S74	Middle forest	-1.56401	0.658409	-0.559723	-0.499529	-1.17266	0.549612	0.715935	-0.289659	-0.448166	-0.35703	0.127719	-0.424984
S75	Overmature forest	-1.33078	0.579534	-0.796934	-0.337537	-1.62187	0.899038	0.960426	-1.08366	-0.680392	-1.54267	0.70271	0.420128
S76	Mature forest	-1.46289	0.649188	-0.705888	-0.472871	-1.39715	0.777243	0.81571	-0.880849	-0.651002	-1.36205	0.563475	-0.478606
S77	Near mature forest	-1.53771	0.517893	-0.509595	-0.413513	-1.28494	0.604708	1.07084	-0.487455	-0.0187382	1.24981	-0.609886	-0.50839
S78	Overmature forest	-1.59908	0.518077	-0.387125	-0.437915	-1.14392	0.480707	1.04482	-0.165934	-0.131675	1.14859	-0.472603	0.0154305
S79	Young forest	-1.66755	0.561197	-0.306709	-0.474259	-0.885499	0.263377	0.716966	0.433468	-0.0224501	1.56042	-0.638947	-0.0283465
S80	Mature forest	-1.6024	0.499	-0.195596	-0.466977	-0.938204	0.434987	1.13162	-0.349866	-0.00107761	1.04582	-0.337999	0.678086
S81	Mature forest	-1.56766	0.454147	-0.325596	-0.379979	-1.15446	0.455631	1.22363	-0.155275	-0.0752995	0.9913	-0.271818	1.04837
S82	Overmature forest	-0.165275	-0.499878	0.206613	0.728853	0.209059	-0.124934	-0.105749	0.518991	5.07223	-1.75227	1.86486	-1.0816
S83	Mature forest	-1.6517	0.580998	0.564127	-0.749462	0.611765	-0.149611	0.15477	-0.404545	-0.0845105	-0.379525	0.143006	-0.122079
S84	Mature forest	-1.65235	0.582041	0.563895	-0.749922	0.610972	-0.148981	0.15348	-0.404034	-0.0885706	-0.379411	0.142781	-0.126681
S85	Near mature forest	-1.64608	0.57435	0.561615	-0.744629	0.604442	-0.145606	0.171894	-0.420327	-0.0709726	-0.384784	0.14662	-0.0928004
S86	Overmature forest	-1.64452	0.573196	0.56987	-0.744403	0.6342	-0.165657	0.138257	-0.378655	-0.0485411	-0.369671	0.13815	-0.113299
S87	Mature forest	-1.64531	0.57432	0.570592	-0.74512	0.636642	-0.167158	0.13351	-0.373872	-0.0503788	-0.36802	0.137077	-0.120016
S88	Mature forest	-1.64139	0.571429	0.573085	-0.74216	0.647549	-0.175009	0.120415	-0.357003	-0.038355	-0.36175	0.133524	-0.125953
S89	Middle forest	-1.6443	0.575535	0.573828	-0.744527	0.649838	-0.176077	0.110489	-0.348647	-0.0496735	-0.359007	0.131443	-0.145768
S90	Overmature forest	-1.54775	0.424617	0.376079	-0.630955	-0.00148618	0.222925	1.04236	-0.952811	0.122768	-0.723378	0.438908	1.21284
S91	Young forest	-1.19644	0.126656	0.133634	-0.283952	-0.644899	0.54234	1.74057	-1.63536	0.114987	-1.00081	0.563075	1.97914
S92	Mature forest	-0.27646	-0.831303	-0.914469	1.23564	-0.647105	-1.19566	-0.22249	4.23138	1.63988	0.592099	0.708194	-0.130021
S93	Overmature forest	-0.209545	-0.957323	-1.48977	1.20418	-0.341328	-1.68477	-0.712074	2.82914	-1.06511	0.494184	-0.261093	-0.664659
S94	Overmature forest	-0.172943	-0.533106	0.166225	0.81055	0.159375	-0.23972	-0.133411	1.37127	5.4854	-1.57986	2.07978	-1.12689
S95	Overmature forest	-0.165274	-0.499877	0.206613	0.72885	0.209058	-0.124932	-0.105748	0.518976	5.07215	-1.75224	1.86483	-1.08158
S96	Near mature forest	-0.538138	-0.260784	-2.06243	0.429642	-1.82606	0.0704744	0.487134	0.894274	0.651457	0.88734	-0.183735	0.587158
S97	Mature forest	-0.490359	-0.288886	-2.0709	0.477436	-1.82368	0.0582377	0.439378	0.90399	0.532404	0.54809	-0.0202449	0.421442
S98	Mature forest	-0.526106	-0.337431	-2.06159	0.611359	-1.80897	-0.195582	0.273248	1.31106	-0.408274	-0.127997	0.168332	0.341515
S99	Overmature forest	-0.489629	-0.331822	-2.12761	0.543311	-1.76637	-0.139425	0.315072	1.22259	0.0505745	0.265698	0.0805525	0.597284
S100	Overmature forest	-0.441932	-0.401046	-2.16089	0.643392	-1.6037	-0.394009	0.0335856	1.54673	-0.410831	-0.314522	0.25637	0.413738
S101	Young forest	-0.817165	-0.128773	-1.1439	0.533575	-2.22766	0.547292	1.25936	1.48717	0.586541	1.61273	-0.496631	1.13929
S102	Near mature forest	-1.69498	0.605764	0.247161	-0.656712	0.0275016	0.0373962	0.363004	0.0602027	0.486604	1.21447	-0.549446	0.454643
S103	Middle forest	-1.56296	0.538066	0.605921	-0.694403	0.839307	-0.326401	-0.241354	0.221739	0.1206	0.387012	-0.256171	-0.978334
S104	Middle forest	-1.43606	0.336558	0.680797	-0.591079	1.08579	-0.543718	-0.13991	0.514804	0.923238	1.08265	-0.477992	0.0927124
S105	Near mature forest	-1.63758	0.569321	0.575331	-0.739202	0.657996	-0.18253	0.10499	-0.338464	-0.0302056	-0.354932	0.129459	-0.137618
S106	Mature forest	1.38267	0.00129274	1.11146	-0.912078	-0.711986	0.258097	1.02677	1.41158	-0.640176	-1.97634	1.02773	-0.448768
S107	Near mature forest	1.36342	0.482477	1.08055	-0.0728161	-0.641266	-0.466807	1.23936	1.02612	-0.15998	-0.529396	0.562105	2.29779
S108	Mature forest	1.39662	0.755196	0.475879	-0.412995	-0.410274	0.302954	0.399851	0.170896	-0.0650949	0.705034	-0.393633	0.867752
S109	Overmature forest	1.23391	1.41751	0.0599732	0.0900191	0.182008	0.263475	-0.64017	0.176807	0.0197838	0.000646098	-0.0235081	-0.101143
S110	Overmature forest	1.21493	1.3892	0.0136204	-0.0224787	0.169515	0.453737	-0.80854	0.300569	-0.0732237	-0.525903	0.202744	0.3525
S111	Near mature forest	1.40418	0.816215	0.310199	-0.342251	-0.250258	0.243224	0.287111	0.00837722	-0.024252	0.763608	-0.392214	0.796334
S112	Mature forest	1.23261	1.42007	0.0585386	0.0917043	0.182389	0.263446	-0.64847	0.173349	0.0156798	0.00272541	-0.0261363	-0.106638
S113	Mature forest	1.23268	1.41999	0.0583093	0.0914229	0.182427	0.263791	-0.648583	0.173037	0.016135	0.00249828	-0.0262219	-0.106725
S114	Near mature forest	1.23277	1.41989	0.057995	0.0910507	0.18248	0.264256	-0.648766	0.172602	0.0167355	0.00219927	-0.0263469	-0.106861
S115	Overmature forest	1.23289	1.41973	0.0578882	0.0907767	0.182492	0.264508	-0.648507	0.17252	0.0172307	0.00195016	-0.0263004	-0.106698
S116	Overmature forest	1.23298	1.41961	0.0574885	0.0903405	0.182561	0.265075	-0.648815	0.17195	0.0179289	0.00160422	-0.0264809	-0.106922
S117	Overmature forest	1.22979	1.42296	0.053756	0.0927318	0.18346	0.266319	-0.665143	0.163681	0.0125382	0.00452847	-0.0319817	-0.117829
S118	Near mature forest	1.22983	1.42291	0.0536283	0.0925682	0.183482	0.266516	-0.665194	0.16351	0.012801	0.00439666	-0.0320256	-0.11787
S119	Mature forest	0.730803	1.50393	0.809606	0.939179	0.492026	-1.21732	-0.292905	1.13574	-0.702096	0.102125	0.316453	2.56621
S120	Overmature forest	1.22988	1.42276	0.0526189	0.0917241	0.183666	0.26779	-0.666483	0.16195	0.0141244	0.00375558	-0.0326301	-0.118771
S121	Mature forest	1.22991	1.42266	0.0520687	0.0912609	0.183766	0.268487	-0.667172	0.161101	0.0148606	0.00339983	-0.0329568	-0.119254
S122	Mature forest	1.40324	0.853877	0.448447	-0.241811	-0.271491	0.112202	0.63188	-0.177268	0.265012	1.60619	-0.627511	0.165458
S123	Near mature forest	1.33261	1.10191	0.392817	-0.00827683	-0.207349	0.0925267	0.29942	-0.148863	0.334953	1.47432	-0.77017	-0.49202
S124	Near mature forest	1.13054	0.703409	1.22249	0.988577	-0.736376	-1.43113	1.59714	0.106778	-1.15072	-1.79828	0.833074	1.52462
S125	Near mature forest	1.01955	0.845922	1.08045	1.30047	-0.321667	-1.57913	1.89092	-0.0835751	-0.260029	-0.170123	0.516712	1.02976
S126	Near mature forest	0.948779	0.777116	1.15277	1.38413	-0.349295	-1.68513	1.85661	0.253212	-0.284722	0.846831	0.00301444	-0.448054
S127	Middle forest	0.195792	-0.526348	1.07831	1.31745	-0.987455	-2.02871	2.01761	-1.68348	-0.120086	-1.11448	0.389982	-2.70979
S128	Near mature forest	0.413242	-0.443867	1.29365	1.14471	-1.31757	-1.94366	2.1013	-1.49999	-0.266658	0.00251134	-0.556192	-2.16458
S129	Mature forest	0.48322	1.4253	0.868039	1.20095	0.765158	-1.58924	-0.604697	1.08735	-0.758714	0.465664	0.123488	1.79656
S130	Middle forest	0.00964903	-0.274914	0.679599	1.758	0.055373	-1.82263	2.11675	-1.01347	0.134448	-0.387241	-0.520996	0.440397
S131	Mature forest	0.0537046	-0.199315	0.689227	1.6402	-0.0593691	-2.0935	2.16766	-1.27485	0.274385	0.0768626	-0.0329521	-0.269599
S132	Mature forest	0.192012	-0.00606562	0.764224	1.67731	-0.0718687	-2.14325	2.25609	-1.14845	0.318316	0.221939	0.112699	0.365846
S133	Near mature forest	0.597698	0.803829	0.881545	1.6915	0.183599	-1.92212	1.18211	-0.684396	0.364508	1.81425	-0.771878	-1.34391
S134	Overmature forest	-1.62218	0.488607	0.561444	-0.717718	0.630094	-0.200659	0.285415	-0.233742	0.209712	-0.70063	0.396727	0.860282
S135	Near mature forest	-0.213587	-0.763116	0.345214	2.0442	0.958928	2.21917	0.194657	0.187297	-0.827195	0.00139586	-0.086416	-0.392899
S136	Near mature forest	-0.219996	-0.795853	0.361876	2.17259	1.01814	2.39358	0.156665	0.038026	-0.894493	0.729062	1.42505	-0.250807
S137	Near mature forest	-0.212359	-0.754714	0.340613	1.98566	0.922727	2.0823	0.186555	0.227441	-0.257816	-1.12336	-2.62916	-0.0435354
S138	Overmature forest	-0.223461	-0.808524	0.366858	2.1883	1.02463	2.33316	0.199816	0.248898	-0.0414399	-1.40352	-3.23507	0.142124
S139	Near mature forest	-0.218103	-0.796654	0.386113	2.23807	1.00026	2.11932	0.465974	0.0196886	-0.43744	-0.899588	-2.04407	0.0257041
S140	Overmature forest	-0.185471	-0.611112	0.267751	1.30164	0.542844	0.923373	0.0735267	0.182407	1.35873	-2.65479	-5.81907	0.745374
S141	Mature forest	-0.167025	-0.514967	0.218483	0.867156	0.310692	0.272867	-0.0291396	0.115783	1.67291	-2.03842	-4.26064	0.745753
S142	Mature forest	-0.224847	-0.818753	0.372918	2.25172	1.05609	2.47161	0.164215	0.0737473	-0.543206	-0.0408685	-0.333401	0.0128499
S143	Mature forest	0.331588	-1.69163	0.84995	-1.59995	-0.0674723	0.571001	0.51612	1.41276	-0.903406	-0.248998	0.166849	-1.70458
S144	Middle forest	0.332184	-1.69238	0.851313	-1.60131	-0.0697743	0.571455	0.515166	1.4162	-0.906558	-0.25117	0.167479	-1.70734

## Sheet: Group
sample	group1
S1	Young forest
S2	Near mature forest
S3	Near mature forest
S4	Middle forest
S5	Young forest
S6	Middle forest
S7	Young forest
S8	Mature forest
S9	Middle forest
S10	Young forest
S11	Middle forest
S12	Young forest
S13	Young forest
S14	Young forest
S15	Near mature forest
S16	Middle forest
S17	Young forest
S18	Near mature forest
S19	Middle forest
S20	Young forest
S21	Middle forest
S22	Mature forest
S23	Near mature forest
S24	Middle forest
S25	Mature forest
S26	Middle forest
S27	Near mature forest
S28	Middle forest
S29	Near mature forest
S30	Mature forest
S31	Overmature forest
S32	Mature forest
S33	Overmature forest
S34	Overmature forest
S35	Mature forest
S36	Middle forest
S37	Overmature forest
S38	Near mature forest
S39	Near mature forest
S40	Middle forest
S41	Near mature forest
S42	Near mature forest
S43	Middle forest
S44	Middle forest
S45	Near mature forest
S46	Mature forest
S47	Middle forest
S48	Overmature forest
S49	Mature forest
S50	Near mature forest
S51	Near mature forest
S52	Mature forest
S53	Mature forest
S54	Near mature forest
S55	Overmature forest
S56	Middle forest
S57	Middle forest
S58	Middle forest
S59	Mature forest
S60	Near mature forest
S61	Middle forest
S62	Mature forest
S63	Middle forest
S64	Mature forest
S65	Mature forest
S66	Mature forest
S67	Near mature forest
S68	Near mature forest
S69	Mature forest
S70	Overmature forest
S71	Mature forest
S72	Overmature forest
S73	Mature forest
S74	Middle forest
S75	Overmature forest
S76	Mature forest
S77	Near mature forest
S78	Overmature forest
S79	Young forest
S80	Mature forest
S81	Mature forest
S82	Overmature forest
S83	Mature forest
S84	Mature forest
S85	Near mature forest
S86	Overmature forest
S87	Mature forest
S88	Mature forest
S89	Middle forest
S90	Overmature forest
S91	Young forest
S92	Mature forest
S93	Overmature forest
S94	Overmature forest
S95	Overmature forest
S96	Near mature forest
S97	Mature forest
S98	Mature forest
S99	Overmature forest
S100	Overmature forest
S101	Young forest
S102	Near mature forest
S103	Middle forest
S104	Middle forest
S105	Near mature forest
S106	Mature forest
S107	Near mature forest
S108	Mature forest
S109	Overmature forest
S110	Overmature forest
S111	Near mature forest
S112	Mature forest
S113	Mature forest
S114	Near mature forest
S115	Overmature forest
S116	Overmature forest
S117	Overmature forest
S118	Near mature forest
S119	Mature forest
S120	Overmature forest
S121	Mature forest
S122	Mature forest
S123	Near mature forest
S124	Near mature forest
S125	Near mature forest
S126	Near mature forest
S127	Middle forest
S128	Near mature forest
S129	Mature forest
S130	Middle forest
S131	Mature forest
S132	Mature forest
S133	Near mature forest
S134	Overmature forest
S135	Near mature forest
S136	Near mature forest
S137	Near mature forest
S138	Overmature forest
S139	Near mature forest
S140	Overmature forest
S141	Mature forest
S142	Mature forest
S143	Mature forest
S144	Middle forest

## Sheet: Diversity and stability index
ID	Richness	Shannon-Wiener index	Simpson index	Pielou index	PD	SES.PD	NTI	1-AVD
young forest
S1	21	1.75164	0.366542	0.575341	2099.67	-2.10358	-0.86722	0.828569
S5	49	3.38124	0.0530864	0.868808	3901.43	1.09264	-0.488286	0.675304
S7	39	2.69904	0.0998137	0.736726	2715.82	-1.01057	1.54031	0.699292
S10	40	2.65483	0.169304	0.719685	3203.71	-0.145075	-1.64968	0.720654
S12	27	2.07182	0.204591	0.628617	2701.94	-1.03518	-0.818374	0.785321
S13	37	2.376	0.198377	0.658005	2859.83	-0.755101	0.128002	0.712996
S14	60	2.77563	0.173233	0.677919	4339.38	1.86955	-2.09676	0.653294
S17	47	2.35082	0.268979	0.610579	3755.21	0.83326	-1.17765	0.689681
S20	62	3.53222	0.0549443	0.855853	3740.9	0.807866	-0.207412	0.636497
S79	20	1.79374	0.323446	0.598765	2518.8	-1.36008	-0.00324566	0.758744
S91	30	2.13605	0.277975	0.628027	2376.3	-1.61285	0.850098	0.826042
S101	40	2.62525	0.169244	0.711666	2861.79	-0.751623	-1.57108	0.786374
middle-aged forest
S4	31	2.60332	0.124681	0.758105	2945.82	-0.602565	0.276472	0.704672
S6	38	2.7038	0.121615	0.743296	3424.58	0.246734	-0.941667	0.738926
S9	38	2.94638	0.0910341	0.809983	2594.39	-1.22598	1.926	0.755232
S11	39	2.8794	0.0987422	0.785956	2582.53	-1.24701	-0.239498	0.735135
S16	47	3.20584	0.0602921	0.832654	2827.84	-0.811853	0.931621	0.706597
S19	40	3.00045	0.101565	0.813376	2917.54	-0.65273	-0.560651	0.697837
S21	52	2.96134	0.106893	0.749469	3373.3	0.155773	1.2568	0.737113
S24	34	2.72187	0.116822	0.771863	2928	-0.634179	-0.715294	0.728105
S26	43	3.01526	0.0842165	0.801675	2782.28	-0.892675	1.48462	0.76057
S28	29	2.35638	0.16534	0.699783	2633.38	-1.15681	-0.0839843	0.751143
S36	33	2.71405	0.126027	0.776219	3068.35	-0.385207	-0.860666	0.793423
S40	40	2.91928	0.0992733	0.791372	3418.14	0.235312	-0.746365	0.763329
S43	38	2.91386	0.0952512	0.801041	3479.26	0.343733	-0.383801	0.769767
S44	36	2.67646	0.134993	0.746879	3297.52	0.0213439	0.0443275	0.73695
S47	40	2.68919	0.153631	0.729	3438.15	0.270815	-0.291035	0.762417
S56	34	2.79913	0.107347	0.793773	3298.56	0.0231828	-1.19688	0.811534
S57	45	3.13918	0.0703659	0.824654	3742.92	0.811448	0.113421	0.775428
S58	51	3.26063	0.0686929	0.829293	3833.41	0.971981	-0.189808	0.760916
S61	38	1.90943	0.287623	0.524917	3520.92	0.417628	0.591636	0.773968
S63	28	2.50255	0.130623	0.751019	2609.93	-1.19841	-0.963291	0.787426
S74	28	2.49189	0.159901	0.74782	2205.46	-1.91592	-1.23557	0.775591
S89	36	2.66696	0.143864	0.74423	2650.87	-1.12579	0.121854	0.777047
S103	21	1.86219	0.251089	0.611653	2125.4	-2.05793	0.0543084	0.803433
S104	32	2.71055	0.10687	0.782098	2493.28	-1.40534	-0.462002	0.786682
S127	28	2.65424	0.105853	0.796542	2427.1	-1.52274	0.479295	0.675938
S130	33	2.53592	0.142648	0.725272	2628.87	-1.1648	-0.45285	0.759827
S144	57	2.88122	0.160185	0.712634	4221.65	1.66069	-1.10894	0.638034
near mature forest
S2	56	3.4927	0.0477809	0.867676	3868.4	1.03405	0.116672	0.634115
S3	37	2.69396	0.110039	0.74606	3376.81	0.162	-0.753854	0.711023
S15	41	2.87128	0.101162	0.773185	2540.01	-1.32244	0.0800686	0.743208
S18	52	3.34616	0.0579882	0.846861	3935.61	1.15327	0.263051	0.677912
S23	27	2.60079	0.130444	0.789114	2979.29	-0.543188	-1.10953	0.730191
S27	49	3.2415	0.0616987	0.832901	3674.88	0.690754	0.654512	0.726877
S29	44	2.55606	0.154959	0.675457	3394.44	0.193276	0.174673	0.734485
S38	27	2.69944	0.0948633	0.819045	2979.96	-0.541991	-1.06195	0.793519
S39	48	3.1471	0.0728012	0.812951	3404.62	0.211326	2.28253	0.758197
S41	44	3.18485	0.0684566	0.84162	3356.66	0.126244	1.04244	0.804024
S42	47	3.36613	0.0512657	0.874285	4174.08	1.57631	-1.4625	0.727735
S45	52	3.39322	0.0559532	0.858772	4016	1.29589	-0.397507	0.712419
S50	48	3.10246	0.095052	0.80142	3950.49	1.17967	1.05089	0.709009
S51	39	3.00161	0.081765	0.819315	3805.16	0.921861	-0.680761	0.74223
S54	46	3.15623	0.0792985	0.824374	2974.89	-0.550995	1.74572	0.780677
S60	52	3.12716	0.0746117	0.791436	4264.31	1.73636	-0.508343	0.762325
S67	31	2.83292	0.088397	0.824964	2245.59	-1.84472	0.675408	0.741986
S68	46	3.44464	0.0432825	0.899702	3422.13	0.242388	1.08726	0.660959
S77	25	2.38073	0.131169	0.739615	2512.18	-1.37182	0.636849	0.775127
S85	50	3.42026	0.0493244	0.874294	3930.42	1.14407	-0.62353	0.725696
S96	46	3.42626	0.0434937	0.894904	3093.7	-0.340236	0.141944	0.783726
S102	51	3.60809	0.0371973	0.917664	3763.29	0.847589	-0.646799	0.790797
S105	33	3.00719	0.0681926	0.860056	2669.69	-1.0924	-1.26311	0.767399
S107	55	3.48221	0.0543109	0.868961	3473.4	0.333343	0.0951848	0.755129
S111	58	3.39511	0.0562934	0.836143	3460.99	0.311318	0.306941	0.696328
S114	26	2.76771	0.0930213	0.849488	2271.58	-1.79862	1.14128	0.823855
S118	63	3.64781	0.0432595	0.880446	3702.97	0.740584	0.158991	0.739393
S123	49	3.37211	0.0585908	0.866461	3501.49	0.383168	-0.361914	0.785828
S124	47	3.49298	0.0427667	0.907234	3605.63	0.567913	-0.826953	0.736177
S125	48	3.44818	0.0478223	0.890726	3501.68	0.38351	-0.979733	0.770578
S126	30	2.67368	0.107535	0.786099	2584.36	-1.24377	0.67373	0.773028
S128	31	2.61022	0.129353	0.760114	2654.8	-1.11882	1.16508	0.768417
S133	55	3.46729	0.0473363	0.865237	3945.56	1.17093	-0.592956	0.736516
S135	61	3.96189	0.0222499	0.96376	4005.48	1.27722	0.311616	0.632302
S136	58	3.14253	0.0944049	0.773938	3555.59	0.479132	1.85873	0.702439
S137	64	3.49702	0.0782099	0.840855	4083.94	1.41641	0.814043	0.595788
S139	52	3.29091	0.0630008	0.83288	3470.86	0.328824	1.67002	0.681382
mature forest
S8	41	3.19415	0.0612496	0.860127	3443.23	0.279814	-1.1654	0.715177
S22	62	3.62531	0.0410633	0.878409	3502.1	0.384254	1.41856	0.598894
S25	52	3.14712	0.0720388	0.796488	4027.88	1.31696	-0.266274	0.732459
S30	47	2.99932	0.0927424	0.779015	3657.74	0.660351	-0.75295	0.71383
S32	40	2.94779	0.104889	0.799102	3588.2	0.536986	-0.0552488	0.782507
S35	50	3.09792	0.0878478	0.791897	3699.85	0.735039	1.06276	0.765467
S46	35	2.69438	0.121191	0.757839	3179.75	-0.187574	0.66669	0.811203
S49	44	3.21483	0.0644745	0.849543	3616.94	0.587964	-0.70345	0.71837
S52	42	3.01853	0.0893861	0.807596	3356.1	0.12526	0.247679	0.80441
S53	53	3.38061	0.0535206	0.851477	3996.13	1.26063	1.20587	0.75937
S59	40	3.13466	0.0642882	0.84976	3659.41	0.663304	-0.931017	0.778191
S62	53	3.45879	0.0463556	0.871168	3977.56	1.22769	1.17077	0.780478
S64	69	3.64277	0.045267	0.860339	4810.63	2.70551	0.383666	0.679616
S65	49	3.19159	0.076442	0.820076	4104.65	1.45314	-0.743529	0.769775
S66	35	2.76155	0.105083	0.776731	2762.75	-0.927321	0.820455	0.783145
S69	33	3.00854	0.0722677	0.860442	2794.17	-0.871578	2.38412	0.762396
S71	33	3.13566	0.0523945	0.896799	2805.89	-0.850785	2.8156	0.765138
S73	34	2.67643	0.131103	0.758978	2941.98	-0.609376	-0.320701	0.783985
S76	31	2.80381	0.101416	0.816489	2452.46	-1.47775	-0.84764	0.805108
S80	44	3.34723	0.0519122	0.88453	3009.38	-0.489802	1.04554	0.728815
S81	42	3.2367	0.0579952	0.865967	2910.42	-0.665363	-0.616521	0.772891
S83	44	3.2063	0.0591051	0.847288	3229.3	-0.0996892	0.231465	0.738616
S84	54	3.56766	0.039779	0.894379	3389.13	0.183841	1.27255	0.729745
S87	48	3.17741	0.0703933	0.82078	3166.8	-0.210546	0.241124	0.758329
S88	47	3.34806	0.04998	0.869592	3188.58	-0.171909	0.17402	0.769152
S92	44	3.25019	0.0650737	0.858886	3039.74	-0.435959	-0.987399	0.786632
S97	42	3.25906	0.0520068	0.871951	3492.37	0.366984	-0.744914	0.754409
S98	52	3.33	0.060709	0.842773	3928.3	1.1403	-1.56127	0.729101
S106	61	3.54058	0.0541698	0.861273	3970.18	1.21459	0.0724638	0.75678
S108	50	3.4557	0.042506	0.883354	3492.45	0.367132	-0.935779	0.748079
S112	58	3.69658	0.0319805	0.910389	3865.47	1.02884	-0.449451	0.735498
S113	58	3.61377	0.0418084	0.889995	3561.06	0.488848	-0.0957082	0.742779
S119	38	3.29874	0.0484221	0.906848	2853.32	-0.766645	0.916002	0.79128
S121	52	3.62464	0.0342661	0.917343	3473.44	0.333405	-0.995622	0.748718
S122	40	3.21574	0.0608533	0.87174	3362.97	0.137436	-1.55798	0.800052
S129	43	3.24362	0.0541339	0.86239	3261.51	-0.0425408	0.355448	0.746332
S131	61	3.63331	0.0410067	0.883829	4369.3	1.92262	-0.674792	0.683347
S132	37	3.06073	0.069197	0.847633	2885.09	-0.710285	-0.121291	0.717441
S141	72	3.85507	0.0354122	0.901419	4512.34	2.17635	0.33502	0.497768
S142	33	2.62679	0.144399	0.75126	3000.34	-0.505845	-0.302717	0.696753
S143	48	3.32831	0.0660781	0.859763	3349.28	0.113158	0.368222	0.684765
overmature forest
S31	52	3.577	0.0368188	0.905284	3844.91	0.992379	0.194559	0.751229
S33	37	1.86806	0.365183	0.517338	3598.18	0.554694	-2.04654	0.752288
S34	48	3.05237	0.083692	0.78848	3761.69	0.844756	-0.0718209	0.76122
S37	28	2.19701	0.206282	0.659326	2801.4	-0.858751	-0.872302	0.719175
S48	53	3.58104	0.0359317	0.90196	3968.82	1.21218	0.0233158	0.697184
S55	44	3.11963	0.072303	0.824385	3523.26	0.42179	-0.0684957	0.771391
S70	28	2.85794	0.0774103	0.857673	2188.76	-1.94554	2.49852	0.751612
S72	39	3.3002	0.0485469	0.900817	3148.73	-0.242603	-0.349391	0.750504
S75	45	3.35936	0.049088	0.882496	3278.64	-0.0121607	-0.0922278	0.792826
S78	31	2.8516	0.095796	0.830404	2251.34	-1.83454	0.1557	0.783378
S82	41	3.20438	0.0595813	0.862883	3311.21	0.0456139	-1.11151	0.737874
S86	51	3.55941	0.0365312	0.905282	3513.13	0.403813	0.412186	0.757155
S90	51	3.20909	0.0861547	0.816184	3172.15	-0.20106	0.284221	0.772984
S93	32	2.92782	0.0867649	0.84479	2345.71	-1.66713	0.743812	0.796058
S94	47	3.45316	0.0437948	0.896889	3608.99	0.573862	-0.784894	0.747311
S95	36	3.2223	0.0511232	0.8992	2909.54	-0.666916	-0.600211	0.758148
S99	53	3.39219	0.0509662	0.854394	3572.18	0.50856	-0.892166	0.760533
S100	29	2.57509	0.133238	0.764736	2415.19	-1.54386	-0.731571	0.77214
S109	55	3.59208	0.0389189	0.896377	4023.97	1.31002	-1.51734	0.758935
S110	39	3.17614	0.0612043	0.866954	2877.62	-0.723535	-0.863567	0.801447
S115	42	3.4408	0.0379665	0.920574	3005.38	-0.496908	0.277969	0.76513
S116	54	3.67344	0.032231	0.920896	3175.27	-0.195519	0.193881	0.777558
S117	44	3.41517	0.0435299	0.902483	3121.51	-0.290888	-1.83927	0.773059
S120	51	3.41803	0.0539898	0.869323	3703.35	0.741253	-0.719423	0.797919
S134	48	3.44157	0.042065	0.88902	3155.69	-0.230256	-0.64293	0.783593
S138	58	3.63684	0.0379521	0.895675	3920.48	1.12644	1.44543	0.608273
S140	34	3.25277	0.0514591	0.922416	2530.4	-1.3395	-0.0388345	0.720819

## Sheet: Environmental of age groups
ID	altitude	slope	bio3	bio7	bio9	bio14	bio15	bio19	human footprint	wildfire
young forest
S1	1432	2.08601	48.6051	23.3	15.05	12	84.2446	45	17.6004	1
S5	1139	5.1626	48.5876	23.6	14.0667	12	85.1525	47	16.1362	2.04329
S7	1719	9.32715	50.5822	22.9	12.4167	13	83.4018	47	12.2292	2
S10	1324	2.02947	50.0358	23.3	15.35	13	88.5316	47	11.2121	3.5
S12	1179	3.19995	49.2616	23.7	15.95	13	86.576	49	14.3233	2
S13	1611	4.93496	49.9228	21.6	14.4667	15	87.0244	61	3.20407	2.71429
S14	1133	3.64209	49.359	22.1	16.1	14	88.0719	61	3.30757	2.71429
S17	1534	5.30236	50.8712	22	14.7833	15	87.5124	60	6.19302	2
S20	1387	1.85811	50.7788	21.4	15.1833	17	88.1571	59	9.03483	1
S79	1071	1.53202	51.1544	23.1	16.6833	16	84.5573	64	15.2861	1.3125
S91	1322	2.36333	52.4017	22.9	16.5	14	84.2838	60	5.83399	1.8
S101	872	6.56384	51.5432	21.6	18.25	21	78.375	89	21.9902	1.6
middle-aged forest
S4	1439	9.94915	48.176	23.3	13.1667	13	82.3483	48	19.2021	3
S6	1423	4.99378	48.5746	22.8	14.9167	14	83.7641	50	7.72834	2.5
S9	1329	9.67423	48.454	22.1	15.25	14	85.6738	49	9.36306	1.74737
S11	1569	1.19951	49.8904	22.8	14.3333	14	85.6173	50	11.8771	4.5
S16	1275	3.51646	49.8106	22	15.55	14	88.4937	58	4.22766	2
S19	1088	1.1176	49.8148	22.5	16.5667	15	87.0562	67	14.2599	1
S21	1395	2.8347	50.3538	21.2	15.1167	17	87.8134	62	6.47752	1.6
S24	1564	6.95297	49.8006	20.9	12.7	14	86.2915	51	15.6079	1
S26	1554	3.73463	50.3554	21.1	12.8833	14	86.6973	51	10.8199	1
S28	1010	8.31784	49.0991	22.2	16.6833	15	85.4426	56	10.552	1.85714
S36	991	2.16454	49.442	22.4	16.5833	15	87.9035	56	5.85495	2
S40	1298	4.43249	49.6512	21.5	15.2333	16	86.6523	58	13.2455	1.5
S43	1206	6.78871	50.2859	20.4	14.05	17	81.8709	65	4.29389	1
S44	839	2.09151	51.1789	20.5	15.3833	12	80.2835	60	14.5241	1.83333
S47	1069	7.27457	50.9213	19.9	14.4333	12	82.4293	56	14.3496	2.2
S56	1237	4.78263	52.2792	23.4	15.7333	14	87.8826	56	29.2456	1.5
S57	1022	5.64277	51.1396	23.4	16.55	15	88.5063	56	8.37479	1.5
S58	1355	15.2756	52.4745	22.9	16.0167	15	88.382	55	10.2514	1
S61	1503	8.98431	51.9841	23.1	15.1167	13	86.2161	50	15.3881	2
S63	1213	2.87189	51.9149	23.5	16.15	11	85.5732	49	10.5904	2
S74	1082	1.09731	51.2464	23.4	16.6	16	85.1078	62	12.9127	1.3125
S89	1247	1.71916	51.2681	23	15.9667	12	85.022	49	7.80594	2
S103	1112	6.03402	51.0764	24	16.7833	10	84.7528	43	7.30147	2
S104	1002	2.39962	50.84	24.8	17.3167	9	83.8376	45	13.2796	2
S127	1479	1.01185	50.6597	24	14.6	11	88.5017	45	38.998	1
S130	1743	4.76331	52.0202	23.1	13.9	12	87.5862	48	14.2622	1.93333
S144	1061	9.24289	49	22.5	16.3167	12	86.4613	48	14.6329	1.5
near mature forest
S2	1484	5.83887	48.7482	23.3	12.95	12	83.5655	44	10.0932	2
S3	1742	11.4055	48.7939	22.8	13.45	15	80.7951	53	4.91296	1.5
S15	949	1.48307	49.2257	22.6	16.7667	14	87.9065	59	3.30184	2.71429
S18	1046	6.60583	49.8525	22.6	16.7	16	85.5818	74	10.6408	1
S23	1353	0.712457	50	21.7	13.4167	14	85.8802	53	17.5659	1
S27	1657	5.86469	50	20.9	12.3167	17	85.2599	58	14.188	1
S29	1879	5.2941	50.1157	21.6	11.6333	14	86.1622	49	13.3576	1.4
S38	1207	1.68908	49.9618	21.8	15.7	15	87.3437	56	13.8957	1.66667
S39	1604	10.357	49.6495	21.4	13.8167	15	86.9327	54	17.1858	1.75
S41	1751	2.37142	50.3521	21.3	13.4667	16	86.1877	58	5.23125	1.33333
S42	1370	1.17351	50.6498	21.8	14.8333	16	86.7564	57	12.6071	1
S45	1263	1.70671	52	20	13.8	15	80.8893	62	31.5181	1.5
S50	914	6.81805	51.1006	21.2	15.15	14	81.0942	61	13.182	1
S51	1031	1.17534	50.969	21.5	14.7	16	82.8765	62	13.2532	1
S54	1210	0.860592	50.3409	22	16.0167	17	86.6681	64	5.35428	1.2
S60	1423	5.74328	52.5393	23.3	15.45	14	86.5475	56	17.8431	2.16667
S67	1781	5.14717	48.2493	23.8	10.4167	13	77.1758	54	9.81959	2.25914
S68	1766	4.37257	48.2323	23.1	10.65	15	74.0667	59	11.5144	3.7
S77	1267	3.13343	51.6516	22.2	16.05	15	84.8399	62	6.02281	1.3125
S85	1099	6.45	50.7609	23	16.9	13	84.5795	53	11.4776	1.64286
S96	1192	6.43318	50.9781	21.3	16.1833	17	83.2465	66	16.474	1
S102	1359	7.53367	51.2906	22.6	15.6667	14	85.8468	54	10.6307	1.30769
S105	1265	6.93279	51.4009	23.2	16.15	11	84.9489	45	6.09346	2
S107	1552	1.18327	50.1877	22.2	14.5833	14	88.021	50	11.5595	4
S111	1215	7.89273	49.8505	22.3	15.95	14	89.0642	53	14.5365	2.625
S114	1164	6.09417	49.3647	22.3	16.05	15	87.4773	64	5.84777	2.71429
S118	1187	9.70967	49.4469	22.6	15.9667	15	86.9135	67	6.11412	2
S123	1200	8.73746	49.4792	22.4	15.95	14	88.3958	57	4.02242	2.71429
S124	1209	4.88155	49.0701	23.3	15.9	13	89.6951	48	9.68024	3.5
S125	1089	11.8797	48.6467	23.4	16.2833	14	89.7354	50	11.1404	4
S126	1913	14.4117	50.3704	22.5	12.9833	13	86.7782	49	13.2569	1.85714
S128	1889	5.68886	50.6493	23.1	12.4833	11	86.712	45	11.4186	1
S133	1318	4.97872	50.9414	23.9	15.9833	10	90.6625	42	11.1569	1.28571
S135	1504	6.25933	50.2461	23.7	14.1833	13	86.8297	52	9.06738	1.5
S136	1454	13.4009	48.6351	23.2	12.1	15	82.4804	59	19.9374	1
S137	1508	10.4009	51.0284	23.5	14.3333	12	88.1905	50	23.0163	2.5
S139	1525	15.7219	50.8087	23.7	12.8333	12	88.1141	48	6.33042	1.5
mature forest
S8	1845	4.6534	49.239	21.9	12.8833	15	84.0568	51	12.7963	1.75384
S22	1105	4.30631	51.0125	21.4	16.5	16	82.97	65	5.51772	1
S25	1167	9.18164	49.6512	21.5	16.0667	15	85.4736	57	16.9405	1
S30	1675	1.06561	49.6528	21.6	13.8833	13	86.2199	48	11.6383	1.5
S32	1164	4.51818	48.7463	22.6	15.9333	13	86.2998	50	11.8491	1.78268
S35	1368	5.47108	50.1515	22	15.1333	14	88.0099	54	9.06378	1.4
S46	1237	7.75063	50.968	19.8	13.7167	14	82.6429	58	9.23007	2.2
S49	950	7.33634	51.3033	21.1	15.0667	14	80.1142	62	12.1323	1.66667
S52	1317	3.80132	50.4695	21.3	15.1667	18	84.6463	65	11.3039	1
S53	1373	4.23359	50.1947	21.4	15.2	16	88.5923	60	8.40628	1.5
S59	1406	2.25067	51.5284	22.9	15.3	15	87.5462	60	13.7156	1
S62	1385	7.01834	51.9037	23.2	15.6	11	86.2832	47	11.2794	2
S64	1034	0.984228	51.5496	24.2	16.7833	10	86.193	45	9.87216	2
S65	1225	3.89433	51.8284	23.7	16.5	9	84.1625	38	13.8154	1.8
S66	1205	5.07531	51.4957	23.4	16.3333	11	85.5311	45	7.2813	2.33333
S69	1570	10.3432	48.3826	23.7	11.7167	13	78.9925	53	18.6571	2.2366
S71	1390	3.18843	47.8291	23.8	12.4667	13	81.9209	52	12.8326	1.5
S73	1188	2.51667	51.3889	22.8	16.1667	16	85.6318	61	13.573	2.5
S76	1069	0.69672	50.8584	23.3	16.6667	16	85.1033	62	5.08152	1.93333
S80	1165	5.63761	51.2705	22.3	16.4667	16	84.3782	62	9.19978	1.4
S81	1165	1.12065	51.7525	23.3	16.5333	15	84.1757	62	21.5882	1.4
S83	1184	6.87957	51.3649	23.2	16.4333	14	85.1498	56	9.51143	1
S84	1379	6.47464	51.9737	22.8	15.8167	14	85.6328	53	9.51143	1
S87	1481	5.332	51.2792	22.8	15.3167	13	84.481	52	5.65945	2
S88	1275	5.13269	51.1183	23.1	16.1	12	84.85	48	4.59118	2
S92	1341	1.5852	52.8325	20.3	14.7833	16	78.5768	69	9.1063	1.65
S97	1243	2.37391	51.9697	22	16.2667	18	82.5572	68	14.0788	2.59297
S98	1139	1.42154	51.252	21.3	16.45	18	81.1109	69	3.37219	2.14703
S106	1267	2.54894	49.7419	22.6	15.6167	14	88.0403	52	13.1368	3.57143
S108	1548	7.83442	49.5413	21.8	14.65	14	88.9508	51	4.8083	2.625
S112	1241	5.77892	49.2836	22.1	15.8	15	87.3637	64	5.84777	2.71429
S113	1164	6.09417	49.3647	22.3	16.05	15	87.4773	64	5.84777	2.71429
S119	1138	5.76102	49.7826	23	16.4	15	88.4069	57	7.21125	1.5
S121	922	5.00517	49.2754	23	16.9	15	86.4907	68	8.243	2
S122	1330	6.85795	49.4745	22.2	15.4833	14	89.1302	52	9.06218	2.71429
S129	2178	4.91142	51.7361	21.6	11.3667	13	86.0791	51	5.76696	1
S131	1607	3.22633	51.3828	22.9	14.5833	12	88.4315	47	5.60519	1.28571
S132	1406	3.87336	51.0284	23.5	15.45	12	89.5282	47	19.7062	1.28571
S141	1147	8.59769	46.8794	23.5	12.8	13	94.414	50	15.6912	2.27584
S142	1820	6.57477	48.9672	23.4	10.4	13	78.6511	55	7.50222	2.49562
S143	1276	1.2256	49.4395	22.3	15.45	12	86.4301	46	8.33379	1.5
overmature forest
S31	1221	5.41968	48.3931	22.3	15.6667	13	86.1001	49	10.166	1.66667
S33	1742	5.59394	49.5031	21.8	13.3833	15	84.7727	52	18.8817	2
S34	1051	5.5471	49.1228	22.8	16.3667	14	88.2395	51	10.7637	3.57143
S37	1455	2.67091	50.8929	22.4	14.9333	16	87.5622	59	23.2196	1.33333
S48	1104	5.37562	51.7739	20.2	14.4667	13	79.9718	60	13.6719	1.5
S55	979	3.42322	50.4731	22.9	16.8167	16	86.3642	63	7.9078	1.5
S70	1506	10.1519	47.8276	23.4	11.5333	14	79.4185	58	18.2156	2.52213
S72	1290	5.84044	51.2332	22.3	15.8333	16	85.938	61	7.39848	1.8
S75	1217	5.7992	50.8811	22.7	16.2833	15	85.3117	62	4.93292	1.93333
S78	1286	2.74592	51.6593	22.6	16.0333	15	85.2492	60	8.61622	1.3125
S82	812	3.69305	54.1057	20.5	17.4333	6	89.1552	70	17.6867	2.3
S86	1698	5.51909	51.8889	22.5	14.6	14	83.9539	55	6.22832	1.38462
S90	1437	5.987	51.8437	22.6	15.7833	15	84.0955	59	15.4705	1.89474
S93	1118	2.916	51.9919	20.5	14.9833	17	75.6995	70	7.93783	2.57143
S94	1035	1.30643	53.9604	20.2	16.65	7	90.3311	69	8.46869	2.46667
S95	809	1.23286	54.0049	20.6	17.45	6	89.3649	70	17.6867	2.3
S99	1184	3.60199	51.0172	21.3	16.2	19	81.9652	71	13.6774	2.09015
S100	896	2.80656	50.7042	21.3	17.1333	16	80.4205	67	7.25725	1.31488
S109	1028	10.9253	49.115	22.6	16.4667	15	87.7266	61	5.48982	2.71429
S110	962	6.88665	48.9721	22.7	16.6833	15	86.9359	66	6.11412	2
S115	1164	6.09417	49.3647	22.3	16.05	15	87.4773	64	5.84777	2.71429
S116	1087	6.73441	49.3704	22.5	16.35	15	87.2037	65	5.84777	2.71429
S117	1187	9.70967	49.4469	22.6	15.9667	15	86.9135	67	6.11412	2
S120	1012	7.71168	49.1959	22.8	16.5667	15	86.5737	68	6.11412	2
S134	1319	2.37303	51.4791	23.1	16.2	11	84.0934	48	11.3812	1.38462
S138	1146	10.8638	48.6345	23.8	14.0333	14	92.1452	52	18.5803	2
S140	917	0.496486	49.0476	24.5	14.2833	13	99.683	48	24.2155	2.5

## Sheet: CCA permutation test
	r2	p-value
bio14	0.014146	0.331
slope	0.0839446	0.003
wildfire	0.117951	0.001
bio7	0.129828	0.001
bio19	0.155047	0.001
altitude	0.197699	0.001
human.footprint	0.218967	0.001
bio15	0.273894	0.001
bio3	0.340894	0.001
bio9	0.52317	0.001

## Sheet: Distance matrix of age groups
	young forest
		S1	S5	S7	S10	S12	S13	S14	S17	S20	S79	S91	S101
TβD	S1	0	0.8125	0.784232	0.530655	0.488069	0.478599	0.471624	0.476378	0.841785	0.416667	0.45898	0.583062
	S2	0.8125	0	0.777293	0.853007	0.858124	0.82449	0.811088	0.847107	0.859275	0.897059	0.896956	0.891525
	S3	0.784232	0.777293	0	0.73309	0.794393	0.806122	0.818803	0.714777	0.876543	0.810277	0.805714	0.848837
	S4	0.530655	0.853007	0.73309	0	0.505703	0.561313	0.59375	0.500873	0.863799	0.577465	0.569767	0.655376
	S5	0.488069	0.858124	0.794393	0.505703	0	0.597884	0.592199	0.579323	0.901099	0.558763	0.583333	0.706147
	S6	0.478599	0.82449	0.806122	0.561313	0.597884	0	0.517018	0.501629	0.893155	0.494424	0.51526	0.594444
	S7	0.471624	0.811088	0.818803	0.59375	0.592199	0.517018	0	0.531915	0.895973	0.540187	0.523466	0.645746
	S8	0.476378	0.847107	0.714777	0.500873	0.579323	0.501629	0.531915	0	0.865093	0.515038	0.520871	0.512605
	S9	0.841785	0.859275	0.876543	0.863799	0.901099	0.893155	0.895973	0.865093	0	0.911025	0.921642	0.905579
	S10	0.416667	0.897059	0.810277	0.577465	0.558763	0.494424	0.540187	0.515038	0.911025	0	0.461053	0.583072
	S11	0.45898	0.896956	0.805714	0.569767	0.583333	0.51526	0.523466	0.520871	0.921642	0.461053	0	0.579909
	S12	0.583062	0.891525	0.848837	0.655376	0.706147	0.594444	0.645746	0.512605	0.905579	0.583072	0.579909	0
PβD	S13	0	0.577099	0.441049	0.531898	0.62326	0.632487	0.484757	0.478801	0.550441	0.553074	0.676082	0.618672
	S14	0.577099	0	0.482364	0.525101	0.579112	0.576033	0.558855	0.548029	0.616622	0.442748	0.600177	0.578075
	S15	0.441049	0.482364	0	0.526047	0.457266	0.460055	0.458408	0.531713	0.53814	0.354057	0.48347	0.474377
	S16	0.531898	0.525101	0.526047	0	0.587723	0.574901	0.572915	0.709235	0.625984	0.425805	0.576798	0.58811
	S17	0.62326	0.579112	0.457266	0.587723	0	0.638251	0.564875	0.55223	0.507241	0.572755	0.623435	0.547773
	S18	0.632487	0.576033	0.460055	0.574901	0.638251	0	0.528713	0.575535	0.502005	0.568459	0.637045	0.576471
	S19	0.484757	0.558855	0.458408	0.572915	0.564875	0.528713	0	0.57505	0.495143	0.41896	0.471778	0.571697
	S20	0.478801	0.548029	0.531713	0.709235	0.55223	0.575535	0.57505	0	0.578101	0.441664	0.551782	0.532605
	S21	0.550441	0.616622	0.53814	0.625984	0.507241	0.502005	0.495143	0.578101	0	0.425869	0.637079	0.610073
	S22	0.553074	0.442748	0.354057	0.425805	0.572755	0.568459	0.41896	0.441664	0.425869	0	0.533968	0.482474
	S23	0.676082	0.600177	0.48347	0.576798	0.623435	0.637045	0.471778	0.551782	0.637079	0.533968	0	0.667897
	S24	0.618672	0.578075	0.474377	0.58811	0.547773	0.576471	0.571697	0.532605	0.610073	0.482474	0.667897	0
	middle-age forest
		S4	S6	S9	S11	S16	S19	S21	S24	S26	S28	S36	S40	S43	S44	S47	S56	S57	S58	S61	S63	S74	S89	S103	S104	S127	S130	S144
TβD	S4	0	0.730469	0.723214	0.721271	0.787709	0.697248	0.772152	0.759162	0.787234	0.733333	0.758364	0.798635	0.784278	0.757455	0.744136	0.768293	0.75	0.767196	0.828571	0.776119	0.709524	0.772908	0.753535	0.75419	0.743929	0.758836	0.68
	S5	0.730469	0	0.74386	0.755179	0.778452	0.691756	0.778523	0.666187	0.734694	0.710487	0.70303	0.737288	0.718984	0.6864	0.671743	0.739414	0.791798	0.825835	0.712834	0.659574	0.623616	0.673077	0.656402	0.714719	0.73913	0.684909	0.726358
	S6	0.723214	0.74386	0	0.683084	0.751261	0.757085	0.706767	0.787639	0.665595	0.804241	0.734899	0.779503	0.78843	0.796791	0.768501	0.716364	0.740351	0.7472	0.814661	0.771044	0.732218	0.760714	0.783002	0.798319	0.757339	0.751391	0.741339
	S7	0.721271	0.755179	0.683084	0	0.708633	0.723077	0.740365	0.777027	0.763293	0.815331	0.766607	0.801653	0.798587	0.785441	0.762295	0.765166	0.766478	0.764505	0.833333	0.769369	0.753986	0.78119	0.801556	0.816547	0.766949	0.784	0.736041
	S8	0.787709	0.778452	0.751261	0.708633	0	0.749571	0.745572	0.822222	0.819972	0.851852	0.772263	0.833561	0.809798	0.824615	0.805195	0.799687	0.802731	0.742297	0.874384	0.838946	0.820106	0.8151	0.831776	0.842105	0.833333	0.808917	0.785441
	S9	0.697248	0.691756	0.757085	0.723077	0.749571	0	0.642308	0.754443	0.754098	0.740433	0.726027	0.756329	0.743676	0.723133	0.697087	0.713755	0.738351	0.781403	0.780591	0.735395	0.678112	0.733577	0.719039	0.746141	0.767535	0.685009	0.653207
	S10	0.772152	0.778523	0.706767	0.740365	0.745572	0.642308	0	0.835616	0.83642	0.849765	0.81672	0.814925	0.797147	0.833049	0.815552	0.802083	0.825503	0.815668	0.871829	0.845161	0.793651	0.812287	0.792746	0.832528	0.810056	0.734513	0.786492
	S11	0.759162	0.666187	0.787639	0.777027	0.822222	0.754443	0.835616	0	0.705489	0.487805	0.636616	0.63329	0.641096	0.54519	0.555215	0.712593	0.78705	0.72	0.629717	0.510431	0.575456	0.661314	0.628319	0.730556	0.704403	0.662651	0.752688
	S12	0.787234	0.734694	0.665595	0.763293	0.819972	0.754098	0.83642	0.705489	0	0.698217	0.657303	0.631579	0.678225	0.669129	0.636081	0.642643	0.638484	0.581646	0.740167	0.68169	0.700337	0.715976	0.736921	0.763713	0.776715	0.752672	0.748634
	S13	0.733333	0.710487	0.804241	0.815331	0.851852	0.740433	0.849765	0.487805	0.698217	0	0.530583	0.515313	0.601124	0.446108	0.44164	0.704718	0.698671	0.73224	0.66506	0.563481	0.637607	0.649175	0.636364	0.709402	0.805825	0.773994	0.711111
	S14	0.758364	0.70303	0.734899	0.766607	0.772263	0.726027	0.81672	0.636616	0.657303	0.530583	0	0.656676	0.631655	0.640553	0.523501	0.490625	0.678788	0.706294	0.665437	0.675439	0.697183	0.636923	0.657854	0.722628	0.806988	0.755167	0.720841
	S15	0.798635	0.737288	0.779503	0.801653	0.833561	0.756329	0.814925	0.63329	0.631579	0.515313	0.656676	0	0.553163	0.505007	0.521805	0.590116	0.759887	0.735256	0.702671	0.565574	0.698052	0.727794	0.730825	0.738063	0.787365	0.772526	0.751313
	S16	0.784278	0.718984	0.78843	0.798587	0.809798	0.743676	0.797147	0.641096	0.678225	0.601124	0.631655	0.553163	0	0.578788	0.555911	0.596302	0.748879	0.696133	0.690998	0.59596	0.694974	0.693475	0.711656	0.729107	0.793443	0.742947	0.714286
	S17	0.757455	0.6864	0.796791	0.785441	0.824615	0.723133	0.833049	0.54519	0.669129	0.446108	0.640553	0.505007	0.578788	0	0.378007	0.656198	0.7312	0.75	0.691517	0.510015	0.617261	0.671545	0.608553	0.689231	0.784452	0.740741	0.704918
	S18	0.744136	0.671743	0.768501	0.762295	0.805195	0.697087	0.815552	0.555215	0.636081	0.44164	0.523501	0.521805	0.555911	0.378007	0	0.639229	0.708968	0.702786	0.653226	0.554472	0.603206	0.6179	0.627178	0.691558	0.774436	0.728571	0.669604
	S19	0.768293	0.739414	0.716364	0.765166	0.799687	0.713755	0.802083	0.712593	0.642643	0.704718	0.490625	0.590116	0.596302	0.656198	0.639229	0	0.710098	0.718984	0.707953	0.670846	0.678161	0.721854	0.718593	0.743349	0.765766	0.708405	0.706499
	S20	0.75	0.791798	0.740351	0.766478	0.802731	0.738351	0.825503	0.78705	0.638484	0.698671	0.678788	0.759887	0.748879	0.7312	0.708968	0.710098	0	0.593614	0.799238	0.778116	0.760148	0.769231	0.763371	0.745068	0.749565	0.72471	0.710262
	S21	0.767196	0.825835	0.7472	0.764505	0.742297	0.781403	0.815668	0.72	0.581646	0.73224	0.706294	0.735256	0.696133	0.75	0.702786	0.718984	0.593614	0	0.764846	0.758766	0.792295	0.77025	0.821429	0.809524	0.8	0.823708	0.76087
	S22	0.828571	0.712834	0.814661	0.833333	0.874384	0.780591	0.871829	0.629717	0.740167	0.66506	0.665437	0.702671	0.690998	0.691517	0.653226	0.707953	0.799238	0.764846	0	0.538841	0.689209	0.71686	0.690909	0.763547	0.711538	0.608466	0.784615
	S23	0.776119	0.659574	0.771044	0.769369	0.838946	0.735395	0.845161	0.510431	0.68169	0.563481	0.675439	0.565574	0.59596	0.510015	0.554472	0.670846	0.778116	0.758766	0.538841	0	0.600707	0.688272	0.666147	0.7306	0.672788	0.556619	0.727447
	S24	0.709524	0.623616	0.732218	0.753986	0.820106	0.678112	0.793651	0.575456	0.700337	0.637607	0.697183	0.698052	0.694974	0.617261	0.603206	0.678161	0.760148	0.792295	0.689209	0.600707	0	0.661654	0.565714	0.626102	0.664596	0.620352	0.644444
	S25	0.772908	0.673077	0.760714	0.78119	0.8151	0.733577	0.812287	0.661314	0.715976	0.649175	0.636923	0.727794	0.693475	0.671545	0.6179	0.721854	0.769231	0.77025	0.71686	0.688272	0.661654	0	0.617792	0.64869	0.780531	0.716695	0.671458
	S26	0.753535	0.656402	0.783002	0.801556	0.831776	0.719039	0.792746	0.628319	0.736921	0.636364	0.657854	0.730825	0.711656	0.608553	0.627178	0.718593	0.763371	0.821429	0.690909	0.666147	0.565714	0.617792	0	0.426791	0.741935	0.703072	0.7
	S27	0.75419	0.714719	0.798319	0.816547	0.842105	0.746141	0.832528	0.730556	0.763713	0.709402	0.722628	0.738063	0.729107	0.689231	0.691558	0.743349	0.745068	0.809524	0.763547	0.7306	0.626102	0.64869	0.426791	0	0.753333	0.732484	0.708812
	S28	0.743929	0.73913	0.757339	0.766949	0.833333	0.767535	0.810056	0.704403	0.776715	0.805825	0.806988	0.787365	0.793443	0.784452	0.774436	0.765766	0.749565	0.8	0.711538	0.672788	0.664596	0.780531	0.741935	0.753333	0	0.647059	0.73516
	S29	0.758836	0.684909	0.751391	0.784	0.808917	0.685009	0.734513	0.662651	0.752672	0.773994	0.755167	0.772526	0.742947	0.740741	0.728571	0.708405	0.72471	0.823708	0.608466	0.556619	0.620352	0.716695	0.703072	0.732484	0.647059	0	0.699571
	S30	0.68	0.726358	0.741339	0.736041	0.785441	0.653207	0.786492	0.752688	0.748634	0.711111	0.720841	0.751313	0.714286	0.704918	0.669604	0.706499	0.710262	0.76087	0.784615	0.727447	0.644444	0.671458	0.7	0.708812	0.73516	0.699571	0
PβD	S31	0	0.582929	0.603209	0.539087	0.45876	0.572978	0.532519	0.58952	0.542192	0.583334	0.484824	0.460887	0.471913	0.526723	0.503415	0.436837	0.544578	0.533185	0.514421	0.593384	0.589239	0.519848	0.579031	0.575165	0.586756	0.508501	0.453004
	S32	0.582929	0	0.539228	0.530927	0.483832	0.543578	0.58676	0.567213	0.462438	0.578928	0.484336	0.509708	0.613714	0.580038	0.497312	0.507673	0.574829	0.527078	0.475026	0.582601	0.539316	0.493114	0.52897	0.556641	0.483859	0.539825	0.455342
	S33	0.603209	0.539228	0	0.69916	0.55342	0.555901	0.589784	0.499859	0.722584	0.559942	0.589442	0.500477	0.527034	0.511219	0.471341	0.522412	0.549347	0.58596	0.496931	0.624231	0.474915	0.637139	0.48574	0.503043	0.495769	0.514726	0.417146
	S34	0.539087	0.530927	0.69916	0	0.541834	0.592324	0.53746	0.494004	0.630186	0.53639	0.594572	0.478039	0.463605	0.55543	0.477448	0.557305	0.55913	0.578086	0.476524	0.615649	0.513889	0.523103	0.512007	0.507494	0.453534	0.509879	0.485259
	S35	0.45876	0.483832	0.55342	0.541834	0	0.582082	0.620833	0.427803	0.553798	0.449927	0.551412	0.479047	0.555498	0.551358	0.487023	0.546448	0.50607	0.57899	0.458455	0.493764	0.430007	0.475897	0.357718	0.396052	0.341622	0.490695	0.442169
	S36	0.572978	0.543578	0.555901	0.592324	0.582082	0	0.67729	0.516994	0.522404	0.624564	0.611688	0.524821	0.603153	0.632905	0.630057	0.574346	0.583329	0.568773	0.523678	0.596456	0.527063	0.554348	0.551543	0.504736	0.473844	0.526251	0.496127
	S37	0.532519	0.58676	0.589784	0.53746	0.620833	0.67729	0	0.499578	0.531534	0.568254	0.642167	0.555274	0.67715	0.582276	0.564721	0.600495	0.558437	0.606477	0.567493	0.581007	0.477023	0.587265	0.471225	0.524696	0.464619	0.560639	0.542609
	S38	0.58952	0.567213	0.499859	0.494004	0.427803	0.516994	0.499578	0	0.515186	0.65789	0.57304	0.539568	0.590935	0.599481	0.596793	0.550883	0.512781	0.52099	0.536923	0.642274	0.607122	0.579818	0.630477	0.583206	0.59895	0.511631	0.513293
	S39	0.542192	0.462438	0.722584	0.630186	0.553798	0.522404	0.531534	0.515186	0	0.583457	0.673878	0.577028	0.563286	0.489284	0.51665	0.56297	0.554904	0.647372	0.539014	0.638103	0.460489	0.595953	0.519818	0.475257	0.503663	0.468964	0.437417
	S40	0.583334	0.578928	0.559942	0.53639	0.449927	0.624564	0.568254	0.65789	0.583457	0	0.69132	0.550216	0.622359	0.674748	0.622223	0.604443	0.659533	0.586958	0.612454	0.716841	0.618066	0.64172	0.753845	0.639124	0.581959	0.498589	0.556498
	S41	0.484824	0.484336	0.589442	0.594572	0.551412	0.611688	0.642167	0.57304	0.673878	0.69132	0	0.587363	0.655939	0.638117	0.623309	0.638338	0.624841	0.669696	0.651572	0.632702	0.526896	0.64747	0.623573	0.571195	0.441329	0.511458	0.5315
	S42	0.460887	0.509708	0.500477	0.478039	0.479047	0.524821	0.555274	0.539568	0.577028	0.550216	0.587363	0	0.626767	0.609076	0.605679	0.688057	0.549122	0.588875	0.591078	0.590831	0.557227	0.545856	0.566286	0.559546	0.454573	0.439704	0.468816
	S43	0.471913	0.613714	0.527034	0.463605	0.555498	0.603153	0.67715	0.590935	0.563286	0.622359	0.655939	0.626767	0	0.627264	0.649748	0.684714	0.606767	0.638476	0.670638	0.637263	0.509899	0.590905	0.533864	0.501152	0.497423	0.50567	0.533004
	S44	0.526723	0.580038	0.511219	0.55543	0.551358	0.632905	0.582276	0.599481	0.489284	0.674748	0.638117	0.609076	0.627264	0	0.694706	0.627875	0.639863	0.600635	0.548352	0.640771	0.632098	0.591168	0.667462	0.592192	0.514611	0.496378	0.567741
	S45	0.503415	0.497312	0.471341	0.477448	0.487023	0.630057	0.564721	0.596793	0.51665	0.622223	0.623309	0.605679	0.649748	0.694706	0	0.585628	0.580599	0.578115	0.615613	0.572656	0.5325	0.562177	0.604735	0.551556	0.49245	0.485697	0.535281
	S46	0.436837	0.507673	0.522412	0.557305	0.546448	0.574346	0.600495	0.550883	0.56297	0.604443	0.638338	0.688057	0.684714	0.627875	0.585628	0	0.571671	0.600049	0.684684	0.618665	0.553747	0.567764	0.517081	0.551143	0.449114	0.511231	0.504161
	S47	0.544578	0.574829	0.549347	0.55913	0.50607	0.583329	0.558437	0.512781	0.554904	0.659533	0.624841	0.549122	0.606767	0.639863	0.580599	0.571671	0	0.735697	0.580222	0.527861	0.544171	0.513635	0.571687	0.555447	0.468496	0.473664	0.576837
	S48	0.533185	0.527078	0.58596	0.578086	0.57899	0.568773	0.606477	0.52099	0.647372	0.586958	0.669696	0.588875	0.638476	0.600635	0.578115	0.600049	0.735697	0	0.672549	0.603654	0.495072	0.6112	0.503901	0.503891	0.42634	0.501061	0.558734
	S49	0.514421	0.475026	0.496931	0.476524	0.458455	0.523678	0.567493	0.536923	0.539014	0.612454	0.651572	0.591078	0.670638	0.548352	0.615613	0.684684	0.580222	0.672549	0	0.633784	0.559858	0.591856	0.571909	0.582497	0.509492	0.520135	0.517344
	S50	0.593384	0.582601	0.624231	0.615649	0.493764	0.596456	0.581007	0.642274	0.638103	0.716841	0.632702	0.590831	0.637263	0.640771	0.572656	0.618665	0.527861	0.603654	0.633784	0	0.641725	0.644701	0.655993	0.620564	0.573382	0.534875	0.487924
	S51	0.589239	0.539316	0.474915	0.513889	0.430007	0.527063	0.477023	0.607122	0.460489	0.618066	0.526896	0.557227	0.509899	0.632098	0.5325	0.553747	0.544171	0.495072	0.559858	0.641725	0	0.52513	0.691745	0.686333	0.549684	0.525577	0.418955
	S52	0.519848	0.493114	0.637139	0.523103	0.475897	0.554348	0.587265	0.579818	0.595953	0.64172	0.64747	0.545856	0.590905	0.591168	0.562177	0.567764	0.513635	0.6112	0.591856	0.644701	0.52513	0	0.636176	0.642144	0.518236	0.574569	0.508446
	S53	0.579031	0.52897	0.48574	0.512007	0.357718	0.551543	0.471225	0.630477	0.519818	0.753845	0.623573	0.566286	0.533864	0.667462	0.604735	0.517081	0.571687	0.503901	0.571909	0.655993	0.691745	0.636176	0	0.712107	0.58712	0.529965	0.490351
	S54	0.575165	0.556641	0.503043	0.507494	0.396052	0.504736	0.524696	0.583206	0.475257	0.639124	0.571195	0.559546	0.501152	0.592192	0.551556	0.551143	0.555447	0.503891	0.582497	0.620564	0.686333	0.642144	0.712107	0	0.564751	0.554946	0.500273
	S55	0.586756	0.483859	0.495769	0.453534	0.341622	0.473844	0.464619	0.59895	0.503663	0.581959	0.441329	0.454573	0.497423	0.514611	0.49245	0.449114	0.468496	0.42634	0.509492	0.573382	0.549684	0.518236	0.58712	0.564751	0	0.496328	0.445453
	S56	0.508501	0.539825	0.514726	0.509879	0.490695	0.526251	0.560639	0.511631	0.468964	0.498589	0.511458	0.439704	0.50567	0.496378	0.485697	0.511231	0.473664	0.501061	0.520135	0.534875	0.525577	0.574569	0.529965	0.554946	0.496328	0	0.470171
	S57	0.453004	0.455342	0.417146	0.485259	0.442169	0.496127	0.542609	0.513293	0.437417	0.556498	0.5315	0.468816	0.533004	0.567741	0.535281	0.504161	0.576837	0.558734	0.517344	0.487924	0.418955	0.508446	0.490351	0.500273	0.445453	0.470171	0
	near mature forest
		S2	S3	S15	S18	S23	S27	S29	S38	S39	S41	S42	S45	S50	S51	S54	S60	S67	S68	S77	S85	S96	S102	S105	S107	S111	S114	S118	S123	S124	S125	S126	S128	S133	S135	S136	S137	S139
TβD	S2	0	0.736944	0.768067	0.80937	0.839572	0.833605	0.803324	0.834179	0.802575	0.789127	0.809668	0.800866	0.816926	0.809836	0.829582	0.827057	0.850594	0.863894	0.866252	0.834215	0.873606	0.846154	0.808642	0.761438	0.729651	0.818182	0.757098	0.76324	0.810345	0.815745	0.761983	0.851744	0.832061	0.882064	0.757812	0.77131	0.843373
	S3	0.736944	0	0.741176	0.775281	0.785714	0.833333	0.789639	0.814229	0.830619	0.808429	0.823224	0.776316	0.793522	0.771429	0.821229	0.810127	0.789683	0.878378	0.824373	0.813278	0.889625	0.822785	0.779751	0.757116	0.820896	0.759259	0.814208	0.802513	0.806061	0.757812	0.657692	0.684909	0.708772	0.913043	0.761124	0.727273	0.859564
	S4	0.768067	0.741176	0	0.738562	0.743682	0.848185	0.697902	0.804795	0.780347	0.776667	0.822901	0.688047	0.737762	0.757877	0.739837	0.785915	0.821306	0.854406	0.789308	0.714286	0.898305	0.800725	0.74415	0.758678	0.750367	0.713725	0.671451	0.656693	0.818499	0.684746	0.772575	0.779736	0.805556	0.93	0.774257	0.751055	0.8778
	S5	0.80937	0.775281	0.738562	0	0.768166	0.847619	0.786198	0.743421	0.782123	0.74359	0.784978	0.760563	0.738255	0.783094	0.7277	0.817439	0.818482	0.849817	0.851515	0.849315	0.884685	0.8125	0.819549	0.780604	0.784397	0.749064	0.754224	0.775417	0.785595	0.801303	0.800643	0.860993	0.785714	0.929245	0.761815	0.726908	0.782524
	S6	0.839572	0.785714	0.743682	0.768166	0	0.800699	0.744493	0.741818	0.744681	0.720848	0.777778	0.730061	0.717472	0.757469	0.672978	0.763314	0.806569	0.901639	0.883721	0.825095	0.859155	0.849421	0.746293	0.789842	0.771252	0.714286	0.797639	0.747088	0.814471	0.830935	0.804965	0.863988	0.814332	0.934426	0.774947	0.740909	0.833698
	S7	0.833605	0.833333	0.848185	0.847619	0.800699	0	0.77899	0.750831	0.583099	0.699029	0.625557	0.727273	0.769492	0.719807	0.703002	0.717033	0.803333	0.8	0.883792	0.778547	0.803279	0.775439	0.754173	0.794543	0.788269	0.844697	0.727132	0.761103	0.780034	0.799342	0.850649	0.802575	0.801802	0.909091	0.76673	0.735772	0.811395
	S8	0.803324	0.789639	0.697902	0.786198	0.744493	0.77899	0	0.774965	0.736264	0.606602	0.759591	0.618696	0.699571	0.660274	0.649596	0.729988	0.864598	0.913713	0.664482	0.851528	0.869301	0.826215	0.757812	0.808743	0.809406	0.824176	0.801061	0.750656	0.837143	0.827057	0.823448	0.606436	0.850323	0.935484	0.835443	0.800333	0.873786
	S9	0.834179	0.814229	0.804795	0.743421	0.741818	0.750831	0.774965	0	0.659884	0.691275	0.708141	0.730205	0.711268	0.746244	0.702128	0.770538	0.83737	0.907336	0.870253	0.784173	0.772296	0.79927	0.695447	0.74376	0.748892	0.687747	0.749599	0.711569	0.73638	0.778157	0.814815	0.834564	0.726708	0.924242	0.780439	0.73617	0.823409
	S10	0.802575	0.830619	0.780347	0.782123	0.744681	0.583099	0.736264	0.659884	0	0.610795	0.591568	0.706329	0.695266	0.762376	0.574409	0.567568	0.842566	0.853035	0.891892	0.837349	0.83622	0.79878	0.702013	0.712271	0.709554	0.729642	0.715458	0.64276	0.734121	0.772334	0.803419	0.836943	0.75	0.936508	0.763547	0.754325	0.811765
	S11	0.789127	0.808429	0.776667	0.74359	0.720848	0.699029	0.606602	0.691275	0.610795	0	0.568216	0.530086	0.616438	0.58374	0.53748	0.567867	0.838384	0.850187	0.79321	0.79021	0.826888	0.755319	0.748851	0.682334	0.717172	0.685824	0.680751	0.684699	0.753846	0.770764	0.803279	0.849928	0.757576	0.898058	0.659574	0.699588	0.77336
	S12	0.809668	0.823224	0.822901	0.784978	0.777778	0.625557	0.759591	0.708141	0.591568	0.568216	0	0.707835	0.730829	0.719403	0.653959	0.634492	0.824345	0.826825	0.891892	0.830941	0.896321	0.825525	0.751412	0.747024	0.783422	0.774697	0.766571	0.740741	0.796875	0.832572	0.834586	0.836898	0.826573	0.910064	0.727273	0.759704	0.831541
	S13	0.800866	0.776316	0.688047	0.760563	0.730061	0.727273	0.618696	0.730205	0.706329	0.530086	0.707835	0	0.561194	0.543509	0.593268	0.685644	0.852941	0.9	0.675749	0.768997	0.847377	0.753846	0.726658	0.70128	0.750963	0.717105	0.721379	0.699864	0.770492	0.767442	0.804598	0.776637	0.734584	0.907631	0.794362	0.751748	0.830221
	S14	0.816926	0.793522	0.737762	0.738255	0.717472	0.769492	0.699571	0.711268	0.695266	0.616438	0.730829	0.561194	0	0.655877	0.602671	0.700288	0.848057	0.905138	0.732258	0.808824	0.879612	0.824627	0.7344	0.762309	0.816541	0.789474	0.777414	0.731826	0.773788	0.818815	0.783505	0.813534	0.844937	0.942708	0.791411	0.759825	0.856842
	S15	0.809836	0.771429	0.757877	0.783094	0.757469	0.719807	0.660274	0.746244	0.762376	0.58374	0.719403	0.543509	0.655877	0	0.673016	0.726897	0.819095	0.865922	0.711214	0.798261	0.868132	0.795414	0.762195	0.76129	0.798851	0.767619	0.794393	0.750769	0.812925	0.791736	0.784666	0.79023	0.822021	0.898795	0.796154	0.742331	0.873518
	S16	0.829582	0.821229	0.739837	0.7277	0.672978	0.703002	0.649596	0.702128	0.574409	0.53748	0.653959	0.593268	0.602671	0.673016	0	0.552239	0.809524	0.843352	0.819005	0.785349	0.863799	0.751295	0.688623	0.708861	0.762712	0.72067	0.718654	0.685801	0.77	0.808752	0.8016	0.850282	0.739259	0.915691	0.721805	0.700599	0.779923
	S17	0.827057	0.810127	0.785915	0.817439	0.763314	0.717033	0.729988	0.770538	0.567568	0.567867	0.634492	0.685644	0.700288	0.726897	0.552239	0	0.846591	0.832298	0.878628	0.809384	0.846861	0.789318	0.651376	0.735901	0.750934	0.765823	0.76235	0.696169	0.795683	0.77809	0.8	0.855542	0.787013	0.900383	0.789474	0.758389	0.846656
	S18	0.850594	0.789683	0.821306	0.818482	0.806569	0.803333	0.864598	0.83737	0.842566	0.838384	0.824345	0.852941	0.848057	0.819095	0.809524	0.846591	0	0.616279	0.888889	0.837545	0.897143	0.831502	0.826772	0.829716	0.84	0.801587	0.826087	0.825119	0.837743	0.839041	0.837838	0.828148	0.82866	0.908629	0.783567	0.773504	0.810309
	S19	0.863894	0.878378	0.854406	0.849817	0.901639	0.8	0.913713	0.907336	0.853035	0.850187	0.826825	0.9	0.905138	0.865922	0.843352	0.832298	0.616279	0	0.901754	0.878543	0.875269	0.839506	0.916522	0.87013	0.866667	0.878378	0.885918	0.862917	0.865878	0.885496	0.898496	0.882927	0.876289	0.898204	0.8041	0.794118	0.783529
	S20	0.866252	0.824373	0.789308	0.851515	0.883721	0.883792	0.664482	0.870253	0.891892	0.79321	0.891892	0.675749	0.732258	0.711214	0.819005	0.878628	0.888889	0.901754	0	0.838816	0.906736	0.82	0.851959	0.871363	0.884774	0.860215	0.89037	0.88287	0.887279	0.852665	0.866873	0.744856	0.882184	0.959821	0.877034	0.835249	0.881262
	S21	0.834215	0.813278	0.714286	0.849315	0.825095	0.778547	0.851528	0.784173	0.837349	0.79021	0.830941	0.768997	0.808824	0.798261	0.785349	0.809384	0.837545	0.878543	0.838816	0	0.753479	0.637405	0.683524	0.729636	0.739663	0.680498	0.646077	0.69687	0.695413	0.619217	0.796491	0.849923	0.770968	0.919355	0.781971	0.775785	0.866091
	S22	0.873606	0.889625	0.898305	0.884685	0.859155	0.803279	0.869301	0.772296	0.83622	0.826888	0.896321	0.847377	0.879612	0.868132	0.863799	0.846861	0.897143	0.875269	0.906736	0.753479	0	0.587879	0.746575	0.733577	0.740385	0.748344	0.715789	0.764706	0.709302	0.733583	0.900185	0.907051	0.79357	0.930029	0.879464	0.856115	0.880184
	S23	0.846154	0.822785	0.800725	0.8125	0.849421	0.775439	0.826215	0.79927	0.79878	0.755319	0.825525	0.753846	0.824627	0.795414	0.751295	0.789318	0.831502	0.839506	0.82	0.637405	0.587879	0	0.66281	0.662566	0.708527	0.590717	0.631134	0.679466	0.642458	0.68231	0.818505	0.84186	0.673203	0.917582	0.833689	0.780822	0.815385
	S24	0.808642	0.779751	0.74415	0.819549	0.746293	0.754173	0.757812	0.695447	0.702013	0.748851	0.751412	0.726658	0.7344	0.762195	0.688623	0.651376	0.826772	0.916522	0.851959	0.683524	0.746575	0.66281	0	0.696049	0.708447	0.623446	0.673529	0.674419	0.677316	0.748056	0.772657	0.743869	0.666191	0.933775	0.806452	0.764706	0.863971
	S25	0.761438	0.757116	0.758678	0.780604	0.789842	0.794543	0.808743	0.74376	0.712271	0.682334	0.747024	0.70128	0.762309	0.76129	0.708861	0.735901	0.829716	0.87013	0.871363	0.729636	0.733577	0.662566	0.696049	0	0.573066	0.506641	0.57764	0.472393	0.552542	0.601318	0.661789	0.733524	0.609023	0.928058	0.785441	0.747454	0.838583
	S26	0.729651	0.820896	0.750367	0.784397	0.771252	0.788269	0.809406	0.748892	0.709554	0.717172	0.783422	0.750963	0.816541	0.798851	0.762712	0.750934	0.84	0.866667	0.884774	0.739663	0.740385	0.708527	0.708447	0.573066	0	0.605307	0.630556	0.563187	0.702703	0.628111	0.751085	0.844961	0.692308	0.931034	0.742475	0.767196	0.818493
	S27	0.818182	0.759259	0.713725	0.749064	0.714286	0.844697	0.824176	0.687747	0.729642	0.685824	0.774697	0.717105	0.789474	0.767619	0.72067	0.765823	0.801587	0.878378	0.860215	0.680498	0.748344	0.590717	0.623446	0.506641	0.605307	0	0.57377	0.594255	0.547475	0.605469	0.746154	0.774461	0.578947	0.931677	0.761124	0.70202	0.815981
	S28	0.757098	0.814208	0.671451	0.754224	0.797639	0.727132	0.801061	0.749599	0.715458	0.680751	0.766571	0.721379	0.777414	0.794393	0.718654	0.76235	0.826087	0.885918	0.89037	0.646077	0.715789	0.631134	0.673529	0.57764	0.630556	0.57377	0	0.58457	0.575163	0.551669	0.77394	0.791667	0.624454	0.931663	0.764706	0.734893	0.788679
	S29	0.76324	0.802513	0.656693	0.775417	0.747088	0.761103	0.750656	0.711569	0.64276	0.684699	0.740741	0.699864	0.731826	0.750769	0.685801	0.696169	0.825119	0.862917	0.88287	0.69687	0.764706	0.679466	0.674419	0.472393	0.563187	0.594255	0.58457	0	0.587097	0.569859	0.662016	0.771978	0.669065	0.923937	0.768116	0.758157	0.847584
	S30	0.810345	0.806061	0.818499	0.785595	0.814471	0.780034	0.837143	0.73638	0.734121	0.753846	0.796875	0.770492	0.773788	0.812925	0.77	0.795683	0.837743	0.865878	0.887279	0.695413	0.709302	0.642458	0.677316	0.552542	0.702703	0.547475	0.575163	0.587097	0	0.610435	0.811321	0.75976	0.624013	0.922078	0.816327	0.830065	0.869748
	S31	0.815745	0.757812	0.684746	0.801303	0.830935	0.799342	0.827057	0.778157	0.772334	0.770764	0.832572	0.767442	0.818815	0.791736	0.808752	0.77809	0.839041	0.885496	0.852665	0.619217	0.733583	0.68231	0.748056	0.601318	0.628111	0.605469	0.551669	0.569859	0.610435	0	0.68	0.762811	0.621538	0.940299	0.806706	0.752101	0.862069
	S32	0.761983	0.657692	0.772575	0.800643	0.804965	0.850649	0.823448	0.814815	0.803419	0.803279	0.834586	0.804598	0.783505	0.784666	0.8016	0.8	0.837838	0.898496	0.866873	0.796491	0.900185	0.818505	0.772657	0.661789	0.751085	0.746154	0.77394	0.662016	0.811321	0.68	0	0.716353	0.738602	0.941463	0.809709	0.77686	0.888224
	S33	0.851744	0.684909	0.779736	0.860993	0.863988	0.802575	0.606436	0.834564	0.836943	0.849928	0.836898	0.776637	0.813534	0.79023	0.850282	0.855542	0.828148	0.882927	0.744856	0.849923	0.907051	0.84186	0.743869	0.733524	0.844961	0.774461	0.791667	0.771978	0.75976	0.762811	0.716353	0	0.649123	0.951318	0.852843	0.816578	0.89726
	S34	0.832061	0.708772	0.805556	0.785714	0.814332	0.801802	0.850323	0.726708	0.75	0.757576	0.826573	0.734584	0.844937	0.822021	0.739259	0.787013	0.82866	0.876289	0.882184	0.770968	0.79357	0.673203	0.666191	0.609023	0.692308	0.578947	0.624454	0.669065	0.624013	0.621538	0.738602	0.649123	0	0.926087	0.79823	0.752809	0.756806
	S35	0.882064	0.913043	0.93	0.929245	0.934426	0.909091	0.935484	0.924242	0.936508	0.898058	0.910064	0.907631	0.942708	0.898795	0.915691	0.900383	0.908629	0.898204	0.959821	0.919355	0.930029	0.917582	0.933775	0.928058	0.931034	0.931677	0.931663	0.923937	0.922078	0.940299	0.941463	0.951318	0.926087	0	0.753943	0.699301	0.79538
	S36	0.757812	0.761124	0.774257	0.761815	0.774947	0.76673	0.835443	0.780439	0.763547	0.659574	0.727273	0.794362	0.791411	0.796154	0.721805	0.789474	0.783567	0.8041	0.877034	0.781971	0.879464	0.833689	0.806452	0.785441	0.742475	0.761124	0.764706	0.768116	0.816327	0.806706	0.809709	0.852843	0.79823	0.753943	0	0.549872	0.627451
	S37	0.77131	0.727273	0.751055	0.726908	0.740909	0.735772	0.800333	0.73617	0.754325	0.699588	0.759704	0.751748	0.759825	0.742331	0.700599	0.758389	0.773504	0.794118	0.835249	0.775785	0.856115	0.780822	0.764706	0.747454	0.767196	0.70202	0.734893	0.758157	0.830065	0.752101	0.77686	0.816578	0.752809	0.699301	0.549872	0	0.591512
	S38	0.843373	0.859564	0.8778	0.782524	0.833698	0.811395	0.873786	0.823409	0.811765	0.77336	0.831541	0.830221	0.856842	0.873518	0.779923	0.846656	0.810309	0.783529	0.881262	0.866091	0.880184	0.815385	0.863971	0.838583	0.818493	0.815981	0.788679	0.847584	0.869748	0.862069	0.888224	0.89726	0.756806	0.79538	0.627451	0.591512	0
PβD	S39	0	0.481564	0.538632	0.554907	0.434258	0.551013	0.556353	0.558282	0.629047	0.620583	0.577793	0.524988	0.584138	0.530747	0.531167	0.56113	0.545275	0.56483	0.529457	0.535058	0.603836	0.533389	0.522075	0.552101	0.616634	0.478754	0.544819	0.568353	0.553963	0.496332	0.520896	0.481187	0.543917	0.532395	0.632758	0.560955	0.575374
	S40	0.481564	0	0.517804	0.502041	0.387567	0.430489	0.470607	0.471813	0.539594	0.505135	0.469434	0.533992	0.488326	0.501159	0.452313	0.527929	0.475966	0.495711	0.556026	0.522432	0.512728	0.560958	0.517785	0.610479	0.524371	0.595629	0.52852	0.518384	0.498649	0.596497	0.599985	0.54278	0.572918	0.518812	0.502804	0.486478	0.499941
	S41	0.538632	0.517804	0	0.61768	0.40286	0.517709	0.553996	0.550509	0.570384	0.593528	0.45512	0.548176	0.525319	0.450882	0.62422	0.545729	0.574891	0.463007	0.558786	0.482943	0.521131	0.543398	0.480121	0.552398	0.626023	0.55097	0.558136	0.522285	0.464686	0.533808	0.561101	0.476961	0.55552	0.432739	0.508312	0.443051	0.554782
	S42	0.554907	0.502041	0.61768	0	0.507708	0.581908	0.627085	0.570735	0.591296	0.621682	0.517879	0.612606	0.615502	0.52952	0.577606	0.634276	0.502265	0.498277	0.543667	0.59477	0.528302	0.592123	0.576815	0.556057	0.62284	0.56198	0.640029	0.612209	0.585001	0.552867	0.537721	0.478441	0.606638	0.456457	0.554458	0.480143	0.557418
	S43	0.434258	0.387567	0.40286	0.507708	0	0.583298	0.521603	0.558262	0.484022	0.508768	0.457404	0.535811	0.500523	0.500594	0.531783	0.572806	0.451951	0.423114	0.503086	0.494867	0.526133	0.442291	0.514588	0.433672	0.477747	0.473265	0.459192	0.441659	0.493399	0.424915	0.467318	0.494552	0.477164	0.502208	0.497041	0.41449	0.510647
	S44	0.551013	0.430489	0.517709	0.581908	0.583298	0	0.635623	0.598333	0.623585	0.691081	0.584841	0.607296	0.588026	0.532111	0.630457	0.650327	0.609107	0.597614	0.500849	0.591598	0.612528	0.577494	0.599807	0.507144	0.568256	0.46063	0.578824	0.574468	0.500339	0.478418	0.481631	0.532285	0.553391	0.51047	0.608341	0.53021	0.591784
	S45	0.556353	0.470607	0.553996	0.627085	0.521603	0.635623	0	0.616071	0.618945	0.680167	0.593218	0.627779	0.595981	0.507977	0.640907	0.654422	0.574463	0.546159	0.612365	0.539178	0.611802	0.600761	0.663315	0.551008	0.598297	0.592669	0.627032	0.571207	0.506934	0.542033	0.528615	0.498881	0.599989	0.520165	0.609711	0.547825	0.689951
	S46	0.558282	0.471813	0.550509	0.570735	0.558262	0.598333	0.616071	0	0.674267	0.689005	0.571168	0.592218	0.593711	0.521587	0.626311	0.643746	0.551319	0.512865	0.609063	0.634491	0.656504	0.619584	0.602102	0.594334	0.620197	0.618449	0.578733	0.547658	0.613286	0.578107	0.544532	0.537739	0.588541	0.559181	0.621196	0.536878	0.616964
	S47	0.629047	0.539594	0.570384	0.591296	0.484022	0.623585	0.618945	0.674267	0	0.751496	0.640048	0.614052	0.668332	0.543538	0.654795	0.677655	0.605568	0.573641	0.599564	0.635656	0.655608	0.592937	0.619979	0.705658	0.680703	0.675123	0.622671	0.600247	0.601934	0.621386	0.629353	0.551936	0.589329	0.533031	0.647364	0.58111	0.633331
	S48	0.620583	0.505135	0.593528	0.621682	0.508768	0.691081	0.680167	0.689005	0.751496	0	0.614729	0.679744	0.699396	0.544231	0.654783	0.730122	0.638834	0.576404	0.629797	0.593947	0.656098	0.589428	0.655225	0.626049	0.635265	0.595299	0.591185	0.632995	0.543829	0.579916	0.557884	0.555101	0.623551	0.537121	0.630302	0.580961	0.659653
	S49	0.577793	0.469434	0.45512	0.517879	0.457404	0.584841	0.593218	0.571168	0.640048	0.614729	0	0.551164	0.517431	0.604731	0.561844	0.623471	0.570254	0.573355	0.502292	0.536869	0.508978	0.539851	0.50999	0.550193	0.55758	0.529304	0.544789	0.536772	0.485915	0.476615	0.502342	0.513067	0.527211	0.483294	0.549627	0.574929	0.554436
	S50	0.524988	0.533992	0.548176	0.612606	0.535811	0.607296	0.627779	0.592218	0.614052	0.679744	0.551164	0	0.736158	0.583293	0.649969	0.664845	0.54837	0.512777	0.645163	0.608931	0.633618	0.566978	0.600465	0.638396	0.589255	0.542019	0.571171	0.547163	0.531201	0.553347	0.561235	0.572264	0.60398	0.555699	0.565367	0.51431	0.597024
	S51	0.584138	0.488326	0.525319	0.615502	0.500523	0.588026	0.595981	0.593711	0.668332	0.699396	0.517431	0.736158	0	0.600793	0.593899	0.661416	0.525784	0.498512	0.632186	0.629541	0.624969	0.531556	0.582682	0.563811	0.56604	0.545064	0.525899	0.541905	0.53703	0.517957	0.549269	0.568332	0.554058	0.506348	0.576586	0.52392	0.608049
	S52	0.530747	0.501159	0.450882	0.52952	0.500594	0.532111	0.507977	0.521587	0.543538	0.544231	0.604731	0.583293	0.600793	0	0.514522	0.634542	0.515128	0.498739	0.552682	0.605153	0.559005	0.527631	0.536769	0.511548	0.470515	0.481292	0.514939	0.484812	0.510738	0.494391	0.48279	0.525637	0.430484	0.570091	0.533594	0.531072	0.535931
	S53	0.531167	0.452313	0.62422	0.577606	0.531783	0.630457	0.640907	0.626311	0.654795	0.654783	0.561844	0.649969	0.593899	0.514522	0	0.699708	0.578417	0.52822	0.548114	0.561295	0.64554	0.539133	0.592838	0.57632	0.606644	0.502545	0.59852	0.554428	0.478237	0.53292	0.506605	0.481053	0.600173	0.51063	0.605648	0.518148	0.602132
	S54	0.56113	0.527929	0.545729	0.634276	0.572806	0.650327	0.654422	0.643746	0.677655	0.730122	0.623471	0.664845	0.661416	0.634542	0.699708	0	0.546786	0.556839	0.57907	0.67143	0.673783	0.590947	0.617171	0.610879	0.632879	0.551204	0.600407	0.613441	0.602114	0.616342	0.538662	0.494975	0.616078	0.663408	0.624987	0.576562	0.604571
	S55	0.545275	0.475966	0.574891	0.502265	0.451951	0.609107	0.574463	0.551319	0.605568	0.638834	0.570254	0.54837	0.525784	0.515128	0.578417	0.546786	0	0.716592	0.571075	0.556844	0.615301	0.536884	0.562688	0.547686	0.578088	0.580767	0.498756	0.630445	0.46934	0.522868	0.550298	0.640542	0.557524	0.448929	0.550156	0.480242	0.521587
	S56	0.56483	0.495711	0.463007	0.498277	0.423114	0.597614	0.546159	0.512865	0.573641	0.576404	0.573355	0.512777	0.498512	0.498739	0.52822	0.556839	0.716592	0	0.482514	0.544839	0.637315	0.5684	0.561227	0.573453	0.580821	0.534621	0.502491	0.645463	0.529735	0.526589	0.515322	0.594113	0.543328	0.483105	0.583113	0.49402	0.504937
	S57	0.529457	0.556026	0.558786	0.543667	0.503086	0.500849	0.612365	0.609063	0.599564	0.629797	0.502292	0.645163	0.632186	0.552682	0.548114	0.57907	0.571075	0.482514	0	0.58017	0.685705	0.619455	0.584597	0.600799	0.590151	0.684339	0.551382	0.557278	0.466933	0.596562	0.626726	0.539484	0.554807	0.51682	0.566088	0.543947	0.616106
	S58	0.535058	0.522432	0.482943	0.59477	0.494867	0.591598	0.539178	0.634491	0.635656	0.593947	0.536869	0.608931	0.629541	0.605153	0.561295	0.67143	0.556844	0.544839	0.58017	0	0.657786	0.642559	0.644927	0.569626	0.586761	0.540938	0.575025	0.661528	0.59552	0.57746	0.578954	0.515626	0.518883	0.5671	0.628349	0.527227	0.546841
	S59	0.603836	0.512728	0.521131	0.528302	0.526133	0.612528	0.611802	0.656504	0.655608	0.656098	0.508978	0.633618	0.624969	0.559005	0.64554	0.673783	0.615301	0.637315	0.685705	0.657786	0	0.675126	0.668205	0.693105	0.662418	0.630207	0.604764	0.708737	0.622339	0.709586	0.586741	0.563099	0.639963	0.588093	0.630196	0.538383	0.58517
	S60	0.533389	0.560958	0.543398	0.592123	0.442291	0.577494	0.600761	0.619584	0.592937	0.589428	0.539851	0.566978	0.531556	0.527631	0.539133	0.590947	0.536884	0.5684	0.619455	0.642559	0.675126	0	0.583033	0.666478	0.618923	0.67685	0.622738	0.667601	0.622244	0.669008	0.597027	0.596969	0.656881	0.494304	0.564238	0.521868	0.550857
	S61	0.522075	0.517785	0.480121	0.576815	0.514588	0.599807	0.663315	0.602102	0.619979	0.655225	0.50999	0.600465	0.582682	0.536769	0.592838	0.617171	0.562688	0.561227	0.584597	0.644927	0.668205	0.583033	0	0.565456	0.566576	0.61726	0.625442	0.605447	0.549959	0.549139	0.594421	0.572755	0.545168	0.50998	0.618112	0.550585	0.637764
	S62	0.552101	0.610479	0.552398	0.556057	0.433672	0.507144	0.551008	0.594334	0.705658	0.626049	0.550193	0.638396	0.563811	0.511548	0.57632	0.610879	0.547686	0.573453	0.600799	0.569626	0.693105	0.666478	0.565456	0	0.679548	0.737909	0.654775	0.665988	0.661197	0.787854	0.725276	0.609092	0.74608	0.555901	0.550287	0.522431	0.567513
	S63	0.616634	0.524371	0.626023	0.62284	0.477747	0.568256	0.598297	0.620197	0.680703	0.635265	0.55758	0.589255	0.56604	0.470515	0.606644	0.632879	0.578088	0.580821	0.590151	0.586761	0.662418	0.618923	0.566576	0.679548	0	0.679284	0.666167	0.687204	0.620531	0.665777	0.618901	0.512718	0.679221	0.527557	0.629076	0.504681	0.565529
	S64	0.478754	0.595629	0.55097	0.56198	0.473265	0.46063	0.592669	0.618449	0.675123	0.595299	0.529304	0.542019	0.545064	0.481292	0.502545	0.551204	0.580767	0.534621	0.684339	0.540938	0.630207	0.67685	0.61726	0.737909	0.679284	0	0.601655	0.610165	0.623407	0.678616	0.706818	0.611552	0.677604	0.497343	0.55518	0.524637	0.581673
	S65	0.544819	0.52852	0.558136	0.640029	0.459192	0.578824	0.627032	0.578733	0.622671	0.591185	0.544789	0.571171	0.525899	0.514939	0.59852	0.600407	0.498756	0.502491	0.551382	0.575025	0.604764	0.622738	0.625442	0.654775	0.666167	0.601655	0	0.659483	0.650717	0.70256	0.598329	0.469312	0.65527	0.477286	0.58199	0.517189	0.596389
	S66	0.568353	0.518384	0.522285	0.612209	0.441659	0.574468	0.571207	0.547658	0.600247	0.632995	0.536772	0.547163	0.541905	0.484812	0.554428	0.613441	0.630445	0.645463	0.557278	0.661528	0.708737	0.667601	0.605447	0.665988	0.687204	0.610165	0.659483	0	0.65182	0.708978	0.663711	0.619471	0.716558	0.511778	0.604051	0.47465	0.522433
	S67	0.553963	0.498649	0.464686	0.585001	0.493399	0.500339	0.506934	0.613286	0.601934	0.543829	0.485915	0.531201	0.53703	0.510738	0.478237	0.602114	0.46934	0.529735	0.466933	0.59552	0.622339	0.622244	0.549959	0.661197	0.620531	0.623407	0.650717	0.65182	0	0.71025	0.608564	0.575807	0.625334	0.499539	0.588357	0.479199	0.51103
	S68	0.496332	0.596497	0.533808	0.552867	0.424915	0.478418	0.542033	0.578107	0.621386	0.579916	0.476615	0.553347	0.517957	0.494391	0.53292	0.616342	0.522868	0.526589	0.596562	0.57746	0.709586	0.669008	0.549139	0.787854	0.665777	0.678616	0.70256	0.708978	0.71025	0	0.636604	0.540547	0.7556	0.493209	0.546348	0.476072	0.512625
	S69	0.520896	0.599985	0.561101	0.537721	0.467318	0.481631	0.528615	0.544532	0.629353	0.557884	0.502342	0.561235	0.549269	0.48279	0.506605	0.538662	0.550298	0.515322	0.626726	0.578954	0.586741	0.597027	0.594421	0.725276	0.618901	0.706818	0.598329	0.663711	0.608564	0.636604	0	0.709688	0.600196	0.508274	0.590031	0.488738	0.54062
	S70	0.481187	0.54278	0.476961	0.478441	0.494552	0.532285	0.498881	0.537739	0.551936	0.555101	0.513067	0.572264	0.568332	0.525637	0.481053	0.494975	0.640542	0.594113	0.539484	0.515626	0.563099	0.596969	0.572755	0.609092	0.512718	0.611552	0.469312	0.619471	0.575807	0.540547	0.709688	0	0.612909	0.476943	0.502566	0.436304	0.479422
	S71	0.543917	0.572918	0.55552	0.606638	0.477164	0.553391	0.599989	0.588541	0.589329	0.623551	0.527211	0.60398	0.554058	0.430484	0.600173	0.616078	0.557524	0.543328	0.554807	0.518883	0.639963	0.656881	0.545168	0.74608	0.679221	0.677604	0.65527	0.716558	0.625334	0.7556	0.600196	0.612909	0	0.513102	0.558192	0.477161	0.540991
	S72	0.532395	0.518812	0.432739	0.456457	0.502208	0.51047	0.520165	0.559181	0.533031	0.537121	0.483294	0.555699	0.506348	0.570091	0.51063	0.663408	0.448929	0.483105	0.51682	0.5671	0.588093	0.494304	0.50998	0.555901	0.527557	0.497343	0.477286	0.511778	0.499539	0.493209	0.508274	0.476943	0.513102	0	0.659014	0.597435	0.577029
	S73	0.632758	0.502804	0.508312	0.554458	0.497041	0.608341	0.609711	0.621196	0.647364	0.630302	0.549627	0.565367	0.576586	0.533594	0.605648	0.624987	0.550156	0.583113	0.566088	0.628349	0.630196	0.564238	0.618112	0.550287	0.629076	0.55518	0.58199	0.604051	0.588357	0.546348	0.590031	0.502566	0.558192	0.659014	0	0.685288	0.738246
	S74	0.560955	0.486478	0.443051	0.480143	0.41449	0.53021	0.547825	0.536878	0.58111	0.580961	0.574929	0.51431	0.52392	0.531072	0.518148	0.576562	0.480242	0.49402	0.543947	0.527227	0.538383	0.521868	0.550585	0.522431	0.504681	0.524637	0.517189	0.47465	0.479199	0.476072	0.488738	0.436304	0.477161	0.597435	0.685288	0	0.660058
	S75	0.575374	0.499941	0.554782	0.557418	0.510647	0.591784	0.689951	0.616964	0.633331	0.659653	0.554436	0.597024	0.608049	0.535931	0.602132	0.604571	0.521587	0.504937	0.616106	0.546841	0.58517	0.550857	0.637764	0.567513	0.565529	0.581673	0.596389	0.522433	0.51103	0.512625	0.54062	0.479422	0.540991	0.577029	0.738246	0.660058	0
	mature forest
		S8	S22	S25	S30	S32	S35	S46	S49	S52	S53	S59	S62	S64	S65	S66	S69	S71	S73	S76	S80	S81	S83	S84	S87	S88	S92	S97	S98	S106	S108	S112	S113	S119	S121	S122	S129	S131	S132	S141	S142	S143
TβD	S1	0	0.837953	0.790614	0.773026	0.700713	0.741313	0.776596	0.843866	0.702602	0.702857	0.786372	0.799242	0.834532	0.851852	0.824687	0.659091	0.69265	0.793103	0.811404	0.773655	0.793621	0.881041	0.818868	0.772955	0.801066	0.785235	0.802062	0.809313	0.74954	0.774597	0.81685	0.815603	0.780083	0.834829	0.717472	0.705545	0.768293	0.776536	0.847291	0.770053	0.755968
	S2	0.837953	0	0.890653	0.94525	0.861751	0.902072	0.941075	0.920145	0.927405	0.881041	0.895683	0.863216	0.901582	0.912548	0.93007	0.889625	0.900433	0.891589	0.89339	0.902174	0.886447	0.923775	0.930018	0.885621	0.885417	0.895652	0.879518	0.87069	0.863309	0.937063	0.878354	0.902946	0.862626	0.870175	0.891107	0.88806	0.89703	0.909091	0.885442	0.922481	0.882051
	S3	0.790614	0.890653	0	0.793201	0.687861	0.720779	0.761329	0.789308	0.805031	0.672552	0.731669	0.846645	0.740061	0.859247	0.753425	0.795539	0.758684	0.803226	0.772563	0.77708	0.759113	0.880503	0.764331	0.733142	0.812405	0.801835	0.842196	0.795993	0.703588	0.808219	0.850932	0.797583	0.82069	0.816794	0.732704	0.758454	0.854237	0.735433	0.884921	0.779661	0.810526
	S4	0.773026	0.94525	0.793201	0	0.703316	0.710448	0.435754	0.814493	0.785507	0.698671	0.738129	0.755882	0.742938	0.792481	0.828411	0.773649	0.797005	0.839763	0.838816	0.806078	0.833577	0.910145	0.85044	0.821571	0.818182	0.796327	0.783359	0.784411	0.789928	0.758087	0.833811	0.837989	0.870662	0.867419	0.797101	0.783704	0.847826	0.791001	0.946237	0.825095	0.852552
	S5	0.700713	0.861751	0.687861	0.703316	0	0.565217	0.674858	0.713718	0.789264	0.640816	0.69685	0.760649	0.700576	0.790795	0.748092	0.644444	0.792271	0.700205	0.738717	0.753968	0.718876	0.856859	0.814141	0.730496	0.784091	0.723301	0.795556	0.740385	0.704724	0.820611	0.819961	0.795841	0.749441	0.739464	0.685885	0.754098	0.820569	0.685259	0.902965	0.710914	0.707602
	S6	0.741313	0.902072	0.720779	0.710448	0.565217	0	0.626198	0.77	0.7	0.577513	0.566942	0.705085	0.744337	0.725217	0.681159	0.749004	0.745597	0.695205	0.760618	0.733777	0.764706	0.876667	0.783784	0.658094	0.8048	0.768173	0.802559	0.777778	0.679339	0.716586	0.769737	0.785942	0.808824	0.835218	0.646667	0.692308	0.772563	0.702838	0.91453	0.775229	0.799544
	S7	0.776596	0.941075	0.761329	0.435754	0.674858	0.626198	0	0.71517	0.758514	0.671406	0.723502	0.751572	0.731928	0.774557	0.730135	0.806569	0.777379	0.749206	0.758865	0.731066	0.790952	0.879257	0.824451	0.717115	0.755589	0.765766	0.780776	0.72093	0.717358	0.763118	0.795107	0.770833	0.80678	0.846617	0.721362	0.762282	0.813333	0.739535	0.902724	0.784232	0.843299
	S8	0.843866	0.920145	0.789308	0.814493	0.713718	0.77	0.71517	0	0.822581	0.742998	0.7888	0.786885	0.655172	0.855462	0.731669	0.823755	0.849341	0.705298	0.67658	0.813205	0.798374	0.803226	0.803922	0.770925	0.848062	0.810964	0.820106	0.748593	0.7792	0.868955	0.869427	0.851393	0.843972	0.884194	0.783871	0.834711	0.843206	0.799677	0.909836	0.780702	0.808279
	S9	0.702602	0.927405	0.805031	0.785507	0.789264	0.7	0.758514	0.822581	0	0.647446	0.68	0.672131	0.774295	0.495798	0.560062	0.773946	0.774011	0.847682	0.780669	0.797101	0.830894	0.783871	0.810458	0.791483	0.854264	0.795841	0.746032	0.793621	0.7568	0.74103	0.83121	0.786378	0.847518	0.862285	0.73871	0.771901	0.790941	0.80937	0.930328	0.833333	0.795207
	S10	0.702857	0.881041	0.672552	0.698671	0.640816	0.577513	0.671406	0.742998	0.647446	0	0.591503	0.678392	0.6992	0.670103	0.745223	0.752456	0.714286	0.780034	0.771429	0.700658	0.744186	0.841845	0.769616	0.724551	0.791139	0.75969	0.743682	0.75	0.702614	0.751592	0.75935	0.775671	0.785844	0.824281	0.640857	0.706081	0.778966	0.69967	0.903158	0.774266	0.798206
	S11	0.786372	0.895683	0.731669	0.738129	0.69685	0.566942	0.723502	0.7888	0.68	0.591503	0	0.665041	0.744946	0.63	0.653251	0.760911	0.791045	0.776683	0.771639	0.693291	0.774194	0.8784	0.802269	0.71137	0.824615	0.801498	0.77972	0.780669	0.704762	0.743034	0.747235	0.791091	0.831283	0.835404	0.7024	0.740984	0.823834	0.74359	0.918864	0.778742	0.849138
	S12	0.799242	0.863216	0.846645	0.755882	0.760649	0.705085	0.751572	0.786885	0.672131	0.678392	0.665041	0	0.729299	0.606838	0.752773	0.777344	0.769674	0.811448	0.852273	0.833061	0.861157	0.845902	0.877076	0.839046	0.83622	0.815029	0.78456	0.789675	0.830894	0.822504	0.799353	0.858491	0.848375	0.853736	0.819672	0.855462	0.815603	0.845649	0.912134	0.856502	0.844098
	S13	0.834532	0.901582	0.740061	0.742938	0.700576	0.744337	0.731928	0.655172	0.774295	0.6992	0.744946	0.729299	0	0.742251	0.620637	0.796296	0.82878	0.710611	0.723022	0.796557	0.794629	0.833856	0.787302	0.808298	0.846154	0.787934	0.835897	0.753176	0.763608	0.827011	0.854489	0.816265	0.821306	0.832572	0.76489	0.778491	0.827703	0.789639	0.920949	0.776371	0.828092
	S14	0.851852	0.912548	0.859247	0.792481	0.790795	0.725217	0.774557	0.855462	0.495798	0.670103	0.63	0.606838	0.742251	0	0.659091	0.790744	0.83004	0.84456	0.816764	0.818792	0.847458	0.821849	0.826235	0.817073	0.864516	0.861111	0.808118	0.850394	0.853333	0.811688	0.810945	0.858293	0.87013	0.859935	0.838655	0.865517	0.836066	0.872054	0.909287	0.87471	0.866359
	S15	0.824687	0.93007	0.753425	0.828411	0.748092	0.681159	0.730135	0.731669	0.560062	0.745223	0.653251	0.752773	0.620637	0.659091	0	0.823204	0.818841	0.68	0.753131	0.813084	0.833333	0.847114	0.794629	0.706553	0.90991	0.836364	0.843537	0.783394	0.770898	0.827795	0.879815	0.835082	0.900855	0.890909	0.800312	0.853035	0.865546	0.825	0.94499	0.777778	0.845833
	S16	0.659091	0.889625	0.795539	0.773649	0.644444	0.749004	0.806569	0.823755	0.773946	0.752456	0.760911	0.777344	0.796296	0.790744	0.823204	0	0.630485	0.790514	0.822727	0.789675	0.756286	0.89272	0.797665	0.725557	0.780622	0.786543	0.833689	0.82069	0.802657	0.797422	0.822642	0.79562	0.733906	0.785582	0.773946	0.731755	0.823529	0.746641	0.897436	0.765363	0.739612
	S17	0.69265	0.900433	0.758684	0.797005	0.792271	0.745597	0.777379	0.849341	0.774011	0.714286	0.791045	0.769674	0.82878	0.83004	0.818841	0.630485	0	0.871845	0.875278	0.796992	0.840304	0.890772	0.83174	0.743243	0.827338	0.845455	0.832636	0.846847	0.794776	0.782609	0.847866	0.83842	0.831579	0.894545	0.789077	0.775194	0.818557	0.8	0.894737	0.765668	0.843243
	S18	0.793103	0.891589	0.803226	0.839763	0.700205	0.695205	0.749206	0.705298	0.847682	0.780034	0.776683	0.811448	0.710611	0.84456	0.68	0.790514	0.871845	0	0.643678	0.72562	0.746244	0.794702	0.765101	0.690226	0.777424	0.781676	0.84029	0.764023	0.694581	0.856	0.803922	0.812698	0.784672	0.839486	0.751656	0.813243	0.824373	0.774461	0.923729	0.763636	0.792325
	S19	0.811404	0.89339	0.772563	0.838816	0.738717	0.760618	0.758865	0.67658	0.780669	0.771429	0.771639	0.852273	0.723022	0.816764	0.753131	0.822727	0.875278	0.643678	0	0.658627	0.64728	0.754647	0.743396	0.692821	0.833037	0.66443	0.637113	0.592018	0.679558	0.767442	0.824176	0.730496	0.825726	0.759425	0.710037	0.774379	0.829268	0.765363	0.906404	0.748663	0.777188
	S20	0.773655	0.902174	0.77708	0.806078	0.753968	0.733777	0.731066	0.813205	0.797101	0.700658	0.693291	0.833061	0.796557	0.818792	0.813084	0.789675	0.796992	0.72562	0.658627	0	0.496753	0.793881	0.66721	0.653959	0.752322	0.701887	0.725352	0.666667	0.610224	0.657321	0.780604	0.749614	0.723894	0.7625	0.63285	0.686469	0.853913	0.680645	0.869121	0.776805	0.834783
	S21	0.793621	0.886447	0.759113	0.833577	0.718876	0.764706	0.790952	0.798374	0.830894	0.744186	0.774194	0.861157	0.794629	0.847458	0.833333	0.756286	0.840304	0.746244	0.64728	0.496753	0	0.778862	0.604613	0.60355	0.70625	0.656489	0.740214	0.689394	0.648387	0.669811	0.75923	0.700468	0.667263	0.681388	0.635772	0.68	0.817223	0.684039	0.89234	0.791574	0.779736
	S22	0.881041	0.923775	0.880503	0.910145	0.856859	0.876667	0.879257	0.803226	0.783871	0.841845	0.8784	0.845902	0.833856	0.821849	0.847114	0.89272	0.890772	0.794702	0.754647	0.793881	0.778862	0	0.686275	0.817915	0.813953	0.814745	0.798942	0.752345	0.808	0.843994	0.856688	0.842105	0.829787	0.815336	0.841935	0.87438	0.815331	0.867528	0.942623	0.894737	0.77342
	S23	0.818868	0.930018	0.764331	0.85044	0.814141	0.783784	0.824451	0.803922	0.810458	0.769616	0.802269	0.877076	0.787302	0.826235	0.794629	0.797665	0.83174	0.765101	0.743396	0.66721	0.604613	0.686275	0	0.59584	0.704867	0.777351	0.831843	0.775238	0.656402	0.71564	0.751613	0.727273	0.661871	0.822504	0.656863	0.681742	0.848057	0.669394	0.929167	0.830357	0.725055
	S24	0.772955	0.885621	0.733142	0.821571	0.730496	0.658094	0.717115	0.770925	0.791483	0.724551	0.71137	0.839046	0.808298	0.817073	0.706553	0.725557	0.743243	0.690226	0.692821	0.653959	0.60355	0.817915	0.59584	0	0.665722	0.80339	0.789809	0.750842	0.653061	0.65812	0.706821	0.663366	0.6768	0.82	0.63583	0.705706	0.823622	0.673529	0.92714	0.783366	0.769231
	S25	0.801066	0.885417	0.812405	0.818182	0.784091	0.8048	0.755589	0.848062	0.854264	0.791139	0.824615	0.83622	0.846154	0.864516	0.90991	0.780622	0.827338	0.777424	0.833037	0.752322	0.70625	0.813953	0.704867	0.665722	0	0.819495	0.800676	0.78853	0.701538	0.792793	0.709035	0.675112	0.599321	0.774096	0.717829	0.68254	0.819699	0.689441	0.918129	0.850312	0.735537
	S26	0.785235	0.895652	0.801835	0.796327	0.723301	0.768173	0.765766	0.810964	0.795841	0.75969	0.801498	0.815029	0.787934	0.861111	0.836364	0.786543	0.845455	0.781676	0.66443	0.701887	0.656489	0.814745	0.777351	0.80339	0.819495	0	0.596639	0.588235	0.71161	0.745455	0.769088	0.762162	0.780127	0.729927	0.742911	0.758755	0.776398	0.768939	0.929471	0.786301	0.788043
	S27	0.802062	0.879518	0.842196	0.783359	0.795556	0.802559	0.780776	0.820106	0.746032	0.743682	0.77972	0.78456	0.835897	0.808118	0.843537	0.833689	0.832636	0.84029	0.637113	0.725352	0.740214	0.798942	0.831843	0.789809	0.800676	0.596639	0	0.583333	0.79021	0.741497	0.777391	0.767285	0.8591	0.771331	0.784832	0.804348	0.78119	0.837456	0.885057	0.836228	0.79803
	S28	0.809313	0.87069	0.795993	0.784411	0.740385	0.777778	0.72093	0.748593	0.793621	0.75	0.780669	0.789675	0.753176	0.850394	0.783394	0.82069	0.846847	0.764023	0.592018	0.666667	0.689394	0.752345	0.775238	0.750842	0.78853	0.588235	0.583333	0	0.695167	0.729242	0.752311	0.703041	0.790356	0.731884	0.718574	0.760618	0.782341	0.781955	0.9202	0.772358	0.784946
	S29	0.74954	0.863309	0.703588	0.789928	0.704724	0.679339	0.717358	0.7792	0.7568	0.702614	0.704762	0.830894	0.763608	0.853333	0.770898	0.802657	0.794776	0.694581	0.679558	0.610224	0.648387	0.808	0.656402	0.653061	0.701538	0.71161	0.79021	0.695167	0	0.643963	0.744076	0.680492	0.70826	0.76087	0.5392	0.609836	0.75475	0.625	0.910751	0.774403	0.788793
	S30	0.774597	0.937063	0.808219	0.758087	0.820611	0.716586	0.763118	0.868955	0.74103	0.751592	0.743034	0.822504	0.827011	0.811688	0.827795	0.797422	0.782609	0.856	0.767442	0.657321	0.669811	0.843994	0.71564	0.65812	0.792793	0.745455	0.741497	0.729242	0.643963	0	0.642527	0.64018	0.77094	0.769697	0.560062	0.565495	0.754622	0.709375	0.929273	0.832285	0.816667
	S31	0.81685	0.878354	0.850932	0.833811	0.819961	0.769737	0.795107	0.869427	0.83121	0.75935	0.747235	0.799353	0.854489	0.810945	0.879815	0.822642	0.847866	0.803922	0.824176	0.780604	0.75923	0.856688	0.751613	0.706821	0.709035	0.769088	0.777391	0.752311	0.744076	0.642527	0	0.584098	0.625874	0.644513	0.61465	0.683524	0.687285	0.770335	0.895161	0.887931	0.781585
	S32	0.815603	0.902946	0.797583	0.837989	0.795841	0.785942	0.770833	0.851393	0.786378	0.775671	0.791091	0.858491	0.816265	0.858293	0.835082	0.79562	0.83842	0.812698	0.730496	0.749614	0.700468	0.842105	0.727273	0.663366	0.675112	0.762162	0.767285	0.703041	0.680492	0.64018	0.584098	0	0.691525	0.684211	0.591331	0.670365	0.713333	0.739535	0.92607	0.863071	0.789691
	S33	0.780083	0.862626	0.82069	0.870662	0.749441	0.808824	0.80678	0.843972	0.847518	0.785844	0.831283	0.848375	0.821306	0.87013	0.900855	0.733906	0.831579	0.784672	0.825726	0.723894	0.667263	0.829787	0.661871	0.6768	0.599321	0.780127	0.8591	0.790356	0.70826	0.77094	0.625874	0.691525	0	0.584906	0.620567	0.595628	0.783784	0.637655	0.898148	0.845	0.702233
	S34	0.834829	0.870175	0.816794	0.867419	0.739464	0.835218	0.846617	0.884194	0.862285	0.824281	0.835404	0.853736	0.832572	0.859935	0.890909	0.785582	0.894545	0.839486	0.759425	0.7625	0.681388	0.815336	0.822504	0.82	0.774096	0.729927	0.771331	0.731884	0.76087	0.769697	0.644513	0.684211	0.584906	0	0.680751	0.701923	0.743676	0.752351	0.921105	0.907368	0.803347
	S35	0.717472	0.891107	0.732704	0.797101	0.685885	0.646667	0.721362	0.783871	0.73871	0.640857	0.7024	0.819672	0.76489	0.838655	0.800312	0.773946	0.789077	0.751656	0.710037	0.63285	0.635772	0.841935	0.656863	0.63583	0.717829	0.742911	0.784832	0.718574	0.5392	0.560062	0.61465	0.591331	0.620567	0.680751	0	0.421488	0.707317	0.550889	0.92623	0.785088	0.716776
	S36	0.705545	0.88806	0.758454	0.783704	0.754098	0.692308	0.762282	0.834711	0.771901	0.706081	0.740984	0.855462	0.778491	0.865517	0.853035	0.731755	0.775194	0.813243	0.774379	0.686469	0.68	0.87438	0.681742	0.705706	0.68254	0.758755	0.804348	0.760618	0.609836	0.565495	0.683524	0.670365	0.595628	0.701923	0.421488	0	0.738819	0.556291	0.911205	0.827664	0.752252
	S37	0.768293	0.89703	0.854237	0.847826	0.820569	0.772563	0.813333	0.843206	0.790941	0.778966	0.823834	0.815603	0.827703	0.836066	0.865546	0.823529	0.818557	0.824373	0.829268	0.853913	0.817223	0.815331	0.848057	0.823622	0.819699	0.776398	0.78119	0.782341	0.75475	0.754622	0.687285	0.713333	0.783784	0.743676	0.707317	0.738819	0	0.82897	0.886878	0.868293	0.820823
	S38	0.776536	0.909091	0.735433	0.791001	0.685259	0.702838	0.739535	0.799677	0.80937	0.69967	0.74359	0.845649	0.789639	0.872054	0.825	0.746641	0.8	0.774461	0.765363	0.680645	0.684039	0.867528	0.669394	0.673529	0.689441	0.768939	0.837456	0.781955	0.625	0.709375	0.770335	0.739535	0.637655	0.752351	0.550889	0.556291	0.82897	0	0.913758	0.745055	0.716157
	S39	0.847291	0.885442	0.884921	0.946237	0.902965	0.91453	0.902724	0.909836	0.930328	0.903158	0.918864	0.912134	0.920949	0.909287	0.94499	0.897436	0.894737	0.923729	0.906404	0.869121	0.89234	0.942623	0.929167	0.92714	0.918129	0.929471	0.885057	0.9202	0.910751	0.929273	0.895161	0.92607	0.898148	0.921105	0.92623	0.911205	0.886878	0.913758	0	0.845679	0.834862
	S40	0.770053	0.922481	0.779661	0.825095	0.710914	0.775229	0.784232	0.780702	0.833333	0.774266	0.778742	0.856502	0.776371	0.87471	0.777778	0.765363	0.765668	0.763636	0.748663	0.776805	0.791574	0.894737	0.830357	0.783366	0.850312	0.786301	0.836228	0.772358	0.774403	0.832285	0.887931	0.863071	0.845	0.907368	0.785088	0.827664	0.868293	0.745055	0.845679	0	0.742373
	S41	0.755968	0.882051	0.810526	0.852552	0.707602	0.799544	0.843299	0.808279	0.795207	0.798206	0.849138	0.844098	0.828092	0.866359	0.845833	0.739612	0.843243	0.792325	0.777188	0.834783	0.779736	0.77342	0.725055	0.769231	0.735537	0.788043	0.79803	0.784946	0.788793	0.816667	0.781585	0.789691	0.702233	0.803347	0.716776	0.752252	0.820823	0.716157	0.834862	0.742373	0
PβD	S42	0	0.614359	0.586206	0.652168	0.584286	0.624846	0.620726	0.526679	0.623645	0.593133	0.547008	0.588749	0.528254	0.630696	0.560593	0.610512	0.624389	0.555463	0.587765	0.551676	0.571524	0.520022	0.567649	0.588607	0.587807	0.548759	0.55594	0.481104	0.522442	0.619848	0.614431	0.565929	0.528171	0.507916	0.590675	0.596486	0.565568	0.539208	0.519346	0.467217	0.587297
	S43	0.614359	0	0.582135	0.520441	0.632041	0.635717	0.655554	0.521906	0.628172	0.598637	0.609619	0.60415	0.519343	0.629238	0.627416	0.578215	0.587958	0.533107	0.572509	0.635998	0.594969	0.591434	0.661672	0.593029	0.62592	0.610024	0.574634	0.543874	0.57885	0.631732	0.585766	0.641521	0.574674	0.577735	0.62417	0.624726	0.552505	0.560643	0.535098	0.462942	0.566474
	S44	0.586206	0.582135	0	0.597559	0.662377	0.661001	0.620886	0.560319	0.665988	0.74171	0.587649	0.634348	0.65843	0.644976	0.588991	0.58362	0.666403	0.536044	0.555861	0.572688	0.598777	0.599779	0.653404	0.602071	0.625427	0.563191	0.527008	0.564091	0.644193	0.686766	0.669226	0.654655	0.580378	0.601938	0.654616	0.617168	0.65624	0.544155	0.53263	0.449516	0.587116
	S45	0.652168	0.520441	0.597559	0	0.637263	0.643003	0.654764	0.582187	0.635934	0.657189	0.622849	0.667421	0.613459	0.686846	0.544692	0.685106	0.698611	0.55574	0.523154	0.599796	0.519953	0.508961	0.563407	0.568357	0.653591	0.569062	0.630681	0.511183	0.566539	0.574652	0.602279	0.609585	0.589557	0.555846	0.580573	0.549377	0.636539	0.587543	0.559862	0.616959	0.538652
	S46	0.584286	0.632041	0.662377	0.637263	0	0.701493	0.667061	0.530446	0.659961	0.738191	0.640839	0.639727	0.586283	0.683712	0.556564	0.614601	0.676274	0.593033	0.56148	0.6101	0.6358	0.609237	0.631104	0.620772	0.638663	0.681896	0.635603	0.610092	0.624013	0.641813	0.574412	0.618655	0.653417	0.682381	0.633819	0.654915	0.618073	0.605997	0.543858	0.507284	0.625795
	S47	0.624846	0.635717	0.661001	0.643003	0.701493	0	0.7258	0.583235	0.746888	0.739703	0.710454	0.725807	0.599316	0.770725	0.649017	0.669321	0.680962	0.589487	0.611674	0.625048	0.6211	0.627034	0.679774	0.672765	0.721782	0.591584	0.616019	0.519888	0.575043	0.612315	0.630833	0.600674	0.652594	0.595792	0.619911	0.564228	0.631287	0.588455	0.522347	0.503683	0.590977
	S48	0.620726	0.655554	0.620886	0.654764	0.667061	0.7258	0	0.614036	0.692831	0.671236	0.659277	0.691845	0.614805	0.713826	0.647893	0.686362	0.699027	0.593932	0.610625	0.643726	0.635057	0.594158	0.639389	0.636945	0.692919	0.657437	0.608959	0.589923	0.514964	0.592701	0.62205	0.585852	0.65459	0.642783	0.604084	0.644012	0.616724	0.62403	0.61482	0.534461	0.588354
	S49	0.526679	0.521906	0.560319	0.582187	0.530446	0.583235	0.614036	0	0.584377	0.604447	0.538021	0.55266	0.613103	0.56554	0.557689	0.583557	0.581413	0.559238	0.63132	0.515362	0.518078	0.590541	0.560476	0.545364	0.572026	0.550255	0.586737	0.578056	0.560272	0.541636	0.548931	0.555463	0.538796	0.502239	0.571517	0.534308	0.638098	0.491855	0.536289	0.490911	0.540624
	S50	0.623645	0.628172	0.665988	0.635934	0.659961	0.746888	0.692831	0.584377	0	0.744996	0.643283	0.765358	0.655899	0.763441	0.749299	0.645098	0.688433	0.608359	0.608454	0.624877	0.601414	0.662145	0.68381	0.666764	0.686849	0.636267	0.627733	0.604333	0.614261	0.676039	0.655029	0.6445	0.61104	0.618346	0.693474	0.610319	0.694106	0.550492	0.535628	0.532928	0.617235
	S51	0.593133	0.598637	0.74171	0.657189	0.738191	0.739703	0.671236	0.604447	0.744996	0	0.622216	0.709766	0.632467	0.700503	0.618207	0.61171	0.680322	0.537695	0.583005	0.611905	0.645546	0.595434	0.647446	0.607326	0.640659	0.634669	0.624019	0.586822	0.60105	0.632191	0.674148	0.659355	0.62696	0.615035	0.684293	0.631093	0.689807	0.521187	0.553105	0.466145	0.579293
	S52	0.547008	0.609619	0.587649	0.622849	0.640839	0.710454	0.659277	0.538021	0.643283	0.622216	0	0.657203	0.620128	0.696363	0.641743	0.614254	0.642652	0.608519	0.625378	0.622656	0.613244	0.618709	0.679164	0.582862	0.645047	0.549451	0.659368	0.536232	0.57559	0.57127	0.587306	0.598756	0.621126	0.584686	0.613487	0.567578	0.617665	0.514283	0.528184	0.489334	0.507663
	S53	0.588749	0.60415	0.634348	0.667421	0.639727	0.725807	0.691845	0.55266	0.765358	0.709766	0.657203	0	0.675652	0.764714	0.677659	0.64938	0.626646	0.62287	0.588852	0.61255	0.569758	0.612383	0.633914	0.592409	0.669744	0.600832	0.620622	0.522278	0.534081	0.58353	0.589632	0.604059	0.594276	0.576943	0.606055	0.526276	0.655507	0.528835	0.489285	0.573774	0.541961
	S54	0.528254	0.519343	0.65843	0.613459	0.586283	0.599316	0.614805	0.613103	0.655899	0.632467	0.620128	0.675652	0	0.706039	0.623024	0.556551	0.551442	0.591366	0.546505	0.512032	0.45827	0.580053	0.578927	0.512439	0.617142	0.54955	0.600857	0.520906	0.568957	0.564741	0.568939	0.560951	0.540074	0.520961	0.560264	0.535944	0.687501	0.519424	0.528991	0.506005	0.533315
	S55	0.630696	0.629238	0.644976	0.686846	0.683712	0.770725	0.713826	0.56554	0.763441	0.700503	0.696363	0.764714	0.706039	0	0.675805	0.657286	0.667309	0.610125	0.570052	0.615591	0.59624	0.618795	0.651035	0.645905	0.670544	0.602518	0.602073	0.553343	0.603147	0.647611	0.629261	0.641542	0.606458	0.600326	0.652656	0.614125	0.704454	0.571038	0.580077	0.527238	0.61269
	S56	0.560593	0.627416	0.588991	0.544692	0.556564	0.649017	0.647893	0.557689	0.749299	0.618207	0.641743	0.677659	0.623024	0.675805	0	0.594193	0.586738	0.579164	0.678127	0.587566	0.569266	0.648744	0.693695	0.56411	0.609232	0.553327	0.605721	0.557289	0.631446	0.585663	0.579765	0.569899	0.530482	0.507671	0.581053	0.54638	0.597922	0.498277	0.445277	0.520662	0.500263
	S57	0.610512	0.578215	0.58362	0.685106	0.614601	0.669321	0.686362	0.583557	0.645098	0.61171	0.614254	0.64938	0.556551	0.657286	0.594193	0	0.760925	0.605165	0.611355	0.602244	0.631793	0.579173	0.621792	0.646892	0.701127	0.587342	0.568001	0.468689	0.561802	0.622824	0.583316	0.569277	0.671261	0.630221	0.629362	0.576602	0.585827	0.61717	0.530476	0.592827	0.605052
	S58	0.624389	0.587958	0.666403	0.698611	0.676274	0.680962	0.699027	0.581413	0.688433	0.680322	0.642652	0.626646	0.551442	0.667309	0.586738	0.760925	0	0.605328	0.616439	0.636587	0.656684	0.616978	0.64768	0.680447	0.693121	0.621131	0.609419	0.529613	0.585124	0.680435	0.600035	0.620452	0.659103	0.613987	0.65041	0.594825	0.610153	0.598831	0.572512	0.560212	0.612039
	S59	0.555463	0.533107	0.536044	0.55574	0.593033	0.589487	0.593932	0.559238	0.608359	0.537695	0.608519	0.62287	0.591366	0.610125	0.579164	0.605165	0.605328	0	0.649904	0.590295	0.640962	0.721814	0.675944	0.652876	0.656731	0.597971	0.589719	0.609963	0.630706	0.590892	0.54262	0.624472	0.645783	0.716994	0.604263	0.589049	0.66702	0.582814	0.513637	0.508275	0.56822
	S60	0.587765	0.572509	0.555861	0.523154	0.56148	0.611674	0.610625	0.63132	0.608454	0.583005	0.625378	0.588852	0.546505	0.570052	0.678127	0.611355	0.616439	0.649904	0	0.692886	0.717653	0.728491	0.698603	0.598708	0.672558	0.580161	0.620735	0.608664	0.609648	0.60363	0.600195	0.62716	0.595461	0.566599	0.626611	0.552561	0.588402	0.543153	0.466508	0.495363	0.554594
	S61	0.551676	0.635998	0.572688	0.599796	0.6101	0.625048	0.643726	0.515362	0.624877	0.611905	0.622656	0.61255	0.512032	0.615591	0.587566	0.602244	0.636587	0.590295	0.692886	0	0.762433	0.654989	0.736376	0.610274	0.698422	0.630526	0.60678	0.583297	0.60926	0.655197	0.625688	0.640754	0.66119	0.664567	0.705229	0.604435	0.571824	0.559504	0.569882	0.515598	0.553445
	S62	0.571524	0.594969	0.598777	0.519953	0.6358	0.6211	0.635057	0.518078	0.601414	0.645546	0.613244	0.569758	0.45827	0.59624	0.569266	0.631793	0.656684	0.640962	0.717653	0.762433	0	0.705329	0.745939	0.722884	0.657242	0.703444	0.562153	0.628733	0.679436	0.703388	0.71369	0.701241	0.738313	0.739812	0.778248	0.665624	0.565566	0.612428	0.525842	0.443988	0.577307
	S63	0.520022	0.591434	0.599779	0.508961	0.609237	0.627034	0.594158	0.590541	0.662145	0.595434	0.618709	0.612383	0.580053	0.618795	0.648744	0.579173	0.616978	0.721814	0.728491	0.654989	0.705329	0	0.754565	0.685827	0.646191	0.653747	0.633168	0.626902	0.631191	0.68538	0.596927	0.658641	0.584742	0.641232	0.62464	0.551212	0.623009	0.53709	0.469122	0.458382	0.532492
	S64	0.567649	0.661672	0.653404	0.563407	0.631104	0.679774	0.639389	0.560476	0.68381	0.647446	0.679164	0.633914	0.578927	0.651035	0.693695	0.621792	0.64768	0.675944	0.698603	0.736376	0.745939	0.754565	0	0.743529	0.667985	0.62476	0.624116	0.615156	0.694636	0.726612	0.717212	0.737958	0.671157	0.660244	0.723614	0.667196	0.659665	0.629647	0.481702	0.476301	0.543816
	S65	0.588607	0.593029	0.602071	0.568357	0.620772	0.672765	0.636945	0.545364	0.666764	0.607326	0.582862	0.592409	0.512439	0.645905	0.56411	0.646892	0.680447	0.652876	0.598708	0.610274	0.722884	0.685827	0.743529	0	0.689228	0.598882	0.598801	0.622839	0.590143	0.72961	0.651821	0.685007	0.650403	0.645122	0.671183	0.632417	0.602216	0.619349	0.521429	0.516365	0.54196
	S66	0.587807	0.62592	0.625427	0.653591	0.638663	0.721782	0.692919	0.572026	0.686849	0.640659	0.645047	0.669744	0.617142	0.670544	0.609232	0.701127	0.693121	0.656731	0.672558	0.698422	0.657242	0.646191	0.667985	0.689228	0	0.656071	0.660533	0.599288	0.648446	0.61257	0.616924	0.632576	0.689214	0.664171	0.674952	0.585906	0.618371	0.631474	0.52974	0.544676	0.588429
	S67	0.548759	0.610024	0.563191	0.569062	0.681896	0.591584	0.657437	0.550255	0.636267	0.634669	0.549451	0.600832	0.54955	0.602518	0.553327	0.587342	0.621131	0.597971	0.580161	0.630526	0.703444	0.653747	0.62476	0.598882	0.656071	0	0.636979	0.638252	0.612294	0.607806	0.624391	0.593976	0.676223	0.629743	0.701117	0.658249	0.576949	0.587771	0.522415	0.469774	0.581118
	S68	0.55594	0.574634	0.527008	0.630681	0.635603	0.616019	0.608959	0.586737	0.627733	0.624019	0.659368	0.620622	0.600857	0.602073	0.605721	0.568001	0.609419	0.589719	0.620735	0.60678	0.562153	0.633168	0.624116	0.598801	0.660533	0.636979	0	0.597518	0.596683	0.558673	0.537098	0.581646	0.565672	0.58772	0.601636	0.539308	0.638967	0.513449	0.515453	0.516828	0.531294
	S69	0.481104	0.543874	0.564091	0.511183	0.610092	0.519888	0.589923	0.578056	0.604333	0.586822	0.536232	0.522278	0.520906	0.553343	0.557289	0.468689	0.529613	0.609963	0.608664	0.583297	0.628733	0.626902	0.615156	0.622839	0.599288	0.638252	0.597518	0	0.67349	0.574914	0.5744	0.625348	0.546636	0.644721	0.61318	0.600076	0.597437	0.469312	0.501873	0.399268	0.563854
	S70	0.522442	0.57885	0.644193	0.566539	0.624013	0.575043	0.514964	0.560272	0.614261	0.60105	0.57559	0.534081	0.568957	0.603147	0.631446	0.561802	0.585124	0.630706	0.609648	0.60926	0.679436	0.631191	0.694636	0.590143	0.648446	0.612294	0.596683	0.67349	0	0.694906	0.656494	0.654647	0.605049	0.692038	0.753263	0.65693	0.685268	0.604364	0.516758	0.443988	0.603613
	S71	0.619848	0.631732	0.686766	0.574652	0.641813	0.612315	0.592701	0.541636	0.676039	0.632191	0.57127	0.58353	0.564741	0.647611	0.585663	0.622824	0.680435	0.590892	0.60363	0.655197	0.703388	0.68538	0.726612	0.72961	0.61257	0.607806	0.558673	0.574914	0.694906	0	0.67185	0.691961	0.613753	0.652444	0.789642	0.779374	0.636598	0.632956	0.539951	0.464273	0.59646
	S72	0.614431	0.585766	0.669226	0.602279	0.574412	0.630833	0.62205	0.548931	0.655029	0.674148	0.587306	0.589632	0.568939	0.629261	0.579765	0.583316	0.600035	0.54262	0.600195	0.625688	0.71369	0.596927	0.717212	0.651821	0.616924	0.624391	0.537098	0.5744	0.656494	0.67185	0	0.7681	0.677524	0.634442	0.749186	0.674019	0.6301	0.556123	0.527171	0.424341	0.550652
	S73	0.565929	0.641521	0.654655	0.609585	0.618655	0.600674	0.585852	0.555463	0.6445	0.659355	0.598756	0.604059	0.560951	0.641542	0.569899	0.569277	0.620452	0.624472	0.62716	0.640754	0.701241	0.658641	0.737958	0.685007	0.632576	0.593976	0.581646	0.625348	0.654647	0.691961	0.7681	0	0.598194	0.655566	0.677186	0.666788	0.673745	0.555522	0.539233	0.48716	0.499594
	S74	0.528171	0.574674	0.580378	0.589557	0.653417	0.652594	0.65459	0.538796	0.61104	0.62696	0.621126	0.594276	0.540074	0.606458	0.530482	0.671261	0.659103	0.645783	0.595461	0.66119	0.738313	0.584742	0.671157	0.650403	0.689214	0.676223	0.565672	0.546636	0.605049	0.613753	0.677524	0.598194	0	0.783885	0.74996	0.672027	0.627293	0.660758	0.510977	0.508693	0.621665
	S75	0.507916	0.577735	0.601938	0.555846	0.682381	0.595792	0.642783	0.502239	0.618346	0.615035	0.584686	0.576943	0.520961	0.600326	0.507671	0.630221	0.613987	0.716994	0.566599	0.664567	0.739812	0.641232	0.660244	0.645122	0.664171	0.629743	0.58772	0.644721	0.692038	0.652444	0.634442	0.655566	0.783885	0	0.736433	0.683822	0.670375	0.631132	0.544445	0.488991	0.637096
	S76	0.590675	0.62417	0.654616	0.580573	0.633819	0.619911	0.604084	0.571517	0.693474	0.684293	0.613487	0.606055	0.560264	0.652656	0.581053	0.629362	0.65041	0.604263	0.626611	0.705229	0.778248	0.62464	0.723614	0.671183	0.674952	0.701117	0.601636	0.61318	0.753263	0.789642	0.749186	0.677186	0.74996	0.736433	0	0.786668	0.681933	0.636163	0.54817	0.44557	0.630313
	S77	0.596486	0.624726	0.617168	0.549377	0.654915	0.564228	0.644012	0.534308	0.610319	0.631093	0.567578	0.526276	0.535944	0.614125	0.54638	0.576602	0.594825	0.589049	0.552561	0.604435	0.665624	0.551212	0.667196	0.632417	0.585906	0.658249	0.539308	0.600076	0.65693	0.779374	0.674019	0.666788	0.672027	0.683822	0.786668	0	0.652277	0.647203	0.568268	0.461695	0.587603
	S78	0.565568	0.552505	0.65624	0.636539	0.618073	0.631287	0.616724	0.638098	0.694106	0.689807	0.617665	0.655507	0.687501	0.704454	0.597922	0.585827	0.610153	0.66702	0.588402	0.571824	0.565566	0.623009	0.659665	0.602216	0.618371	0.576949	0.638967	0.597437	0.685268	0.636598	0.6301	0.673745	0.627293	0.670375	0.681933	0.652277	0	0.550439	0.605088	0.475819	0.584099
	S79	0.539208	0.560643	0.544155	0.587543	0.605997	0.588455	0.62403	0.491855	0.550492	0.521187	0.514283	0.528835	0.519424	0.571038	0.498277	0.61717	0.598831	0.582814	0.543153	0.559504	0.612428	0.53709	0.629647	0.619349	0.631474	0.587771	0.513449	0.469312	0.604364	0.632956	0.556123	0.555522	0.660758	0.631132	0.636163	0.647203	0.550439	0	0.493096	0.563529	0.52593
	S80	0.519346	0.535098	0.53263	0.559862	0.543858	0.522347	0.61482	0.536289	0.535628	0.553105	0.528184	0.489285	0.528991	0.580077	0.445277	0.530476	0.572512	0.513637	0.466508	0.569882	0.525842	0.469122	0.481702	0.521429	0.52974	0.522415	0.515453	0.501873	0.516758	0.539951	0.527171	0.539233	0.510977	0.544445	0.54817	0.568268	0.605088	0.493096	0	0.48994	0.550985
	S81	0.467217	0.462942	0.449516	0.616959	0.507284	0.503683	0.534461	0.490911	0.532928	0.466145	0.489334	0.573774	0.506005	0.527238	0.520662	0.592827	0.560212	0.508275	0.495363	0.515598	0.443988	0.458382	0.476301	0.516365	0.544676	0.469774	0.516828	0.399268	0.443988	0.464273	0.424341	0.48716	0.508693	0.488991	0.44557	0.461695	0.475819	0.563529	0.48994	0	0.465418
	S82	0.587297	0.566474	0.587116	0.538652	0.625795	0.590977	0.588354	0.540624	0.617235	0.579293	0.507663	0.541961	0.533315	0.61269	0.500263	0.605052	0.612039	0.56822	0.554594	0.553445	0.577307	0.532492	0.543816	0.54196	0.588429	0.581118	0.531294	0.563854	0.603613	0.59646	0.550652	0.499594	0.621665	0.637096	0.630313	0.587603	0.584099	0.52593	0.550985	0.465418	0
	overmature forest
TβD		S31	S33	S34	S37	S48	S55	S70	S72	S75	S78	S82	S86	S90	S93	S94	S95	S99	S100	S109	S110	S115	S116	S117	S120	S134	S138	S140
	S1	0	0.811414	0.646643	0.888734	0.723133	0.738693	0.836893	0.74359	0.777778	0.852234	0.870564	0.825137	0.808989	0.823256	0.821206	0.816578	0.807018	0.961977	0.731034	0.724528	0.761141	0.720354	0.851301	0.666093	0.799677	0.857461	0.929204
	S2	0.811414	0	0.855072	0.883792	0.837238	0.876601	0.85843	0.859558	0.892857	0.898104	0.924426	0.871763	0.81407	0.919075	0.916555	0.896261	0.894231	0.98731	0.902613	0.914141	0.871203	0.876663	0.885	0.871886	0.8479	0.912799	0.97005
	S3	0.646643	0.855072	0	0.921727	0.740806	0.547658	0.843575	0.795841	0.830882	0.890728	0.908184	0.803853	0.726619	0.840708	0.856859	0.847199	0.834459	0.981752	0.797342	0.775362	0.797599	0.741056	0.853571	0.72471	0.809672	0.872611	0.927978
	S4	0.888734	0.883792	0.921727	0	0.89779	0.800518	0.930435	0.929619	0.925395	0.836196	0.944954	0.925414	0.901269	0.927273	0.914634	0.927224	0.927517	0.994294	0.933775	0.920567	0.94837	0.924324	0.946704	0.907407	0.906801	0.942308	0.980545
	S5	0.723133	0.837238	0.740806	0.89779	0	0.790698	0.819231	0.792969	0.859583	0.816014	0.884298	0.790614	0.862709	0.848276	0.860082	0.891608	0.81913	0.977401	0.805128	0.820561	0.795053	0.817544	0.826888	0.825939	0.804487	0.881057	0.918605
	S6	0.738693	0.876601	0.547658	0.800518	0.790698	0	0.883803	0.792857	0.833043	0.700787	0.906015	0.817276	0.795571	0.89648	0.865169	0.851613	0.817014	0.941278	0.781991	0.838765	0.81759	0.783172	0.817259	0.753943	0.785714	0.87251	0.943878
	S7	0.836893	0.85843	0.843575	0.930435	0.819231	0.883803	0	0.8159	0.862069	0.848101	0.906667	0.873077	0.786139	0.870324	0.902655	0.881041	0.885397	0.963783	0.880218	0.908184	0.808271	0.835821	0.791749	0.836957	0.80339	0.838095	0.948387
	S8	0.74359	0.859558	0.795841	0.929619	0.792969	0.792857	0.8159	0	0.678351	0.743119	0.828054	0.789062	0.714286	0.821883	0.81982	0.743396	0.75985	0.90593	0.709024	0.813387	0.69084	0.640152	0.748503	0.698529	0.608247	0.873786	0.933775
	S9	0.777778	0.892857	0.830882	0.925395	0.859583	0.833043	0.862069	0.678351	0	0.760714	0.536105	0.768501	0.761719	0.612745	0.703704	0.611009	0.751825	0.948413	0.663082	0.73622	0.755102	0.709024	0.782946	0.620751	0.658291	0.864169	0.867508
	S10	0.852234	0.898104	0.890728	0.836196	0.816014	0.700787	0.848101	0.743119	0.760714	0	0.814313	0.727428	0.776224	0.837607	0.865125	0.808264	0.835526	0.861702	0.831715	0.806338	0.782972	0.764511	0.760417	0.757674	0.689498	0.889117	0.915119
	S11	0.870564	0.924426	0.908184	0.944954	0.884298	0.906015	0.906667	0.828054	0.536105	0.814313	0	0.805785	0.855011	0.583562	0.663462	0.697211	0.790099	0.947939	0.782524	0.754839	0.903226	0.852	0.84778	0.736434	0.754513	0.890625	0.824818
	S12	0.825137	0.871763	0.803853	0.925414	0.790614	0.817276	0.873077	0.789062	0.768501	0.727428	0.805785	0	0.829314	0.82069	0.753086	0.807692	0.805217	0.958569	0.719658	0.775701	0.763251	0.701754	0.73849	0.798635	0.74359	0.85022	0.924419
	S13	0.808989	0.81407	0.726619	0.901269	0.862709	0.795571	0.786139	0.714286	0.761719	0.776224	0.855011	0.829314	0	0.795238	0.830149	0.759425	0.796429	0.926357	0.8	0.815385	0.778584	0.769369	0.882576	0.78634	0.763547	0.881549	0.957447
	S14	0.823256	0.919075	0.840708	0.927273	0.848276	0.89648	0.870324	0.821883	0.612745	0.837607	0.583562	0.82069	0.795238	0	0.623978	0.633554	0.732456	0.970874	0.751073	0.668269	0.812081	0.738359	0.877358	0.691649	0.79802	0.886567	0.831111
	S15	0.821206	0.916555	0.856859	0.914634	0.860082	0.865169	0.902655	0.81982	0.703704	0.865125	0.663462	0.753086	0.830149	0.623978	0	0.607143	0.617357	0.935205	0.794971	0.751606	0.84739	0.820717	0.856842	0.810811	0.76259	0.906736	0.884058
	S16	0.816578	0.896261	0.847199	0.927224	0.891608	0.851613	0.881041	0.743396	0.611009	0.808264	0.697211	0.807692	0.759425	0.633554	0.607143	0	0.568297	0.901639	0.747927	0.797468	0.828767	0.772109	0.875223	0.721854	0.722741	0.919492	0.883978
	S17	0.807018	0.894231	0.834459	0.927517	0.81913	0.817014	0.885397	0.75985	0.751825	0.835526	0.790099	0.805217	0.796429	0.732456	0.617357	0.568297	0	0.865942	0.762376	0.730216	0.734242	0.698816	0.783688	0.762768	0.671318	0.894737	0.868493
	S18	0.961977	0.98731	0.981752	0.994294	0.977401	0.941278	0.963783	0.90593	0.948413	0.861702	0.947939	0.958569	0.926357	0.970874	0.935205	0.901639	0.865942	0	0.900356	0.914062	0.85267	0.893967	0.957692	0.918295	0.806988	0.981439	0.975078
	S19	0.731034	0.902613	0.797342	0.933775	0.805128	0.781991	0.880218	0.709024	0.663082	0.831715	0.782524	0.719658	0.8	0.751073	0.794971	0.747927	0.762376	0.900356	0	0.636042	0.675042	0.627288	0.679443	0.559157	0.737405	0.82268	0.936
	S20	0.724528	0.914141	0.775362	0.920567	0.820561	0.838765	0.908184	0.813387	0.73622	0.806338	0.754839	0.775701	0.815385	0.668269	0.751606	0.797468	0.730216	0.914062	0.636042	0	0.667276	0.618875	0.759542	0.52381	0.722314	0.88046	0.858462
	S21	0.761141	0.871203	0.797599	0.94837	0.795053	0.81759	0.808271	0.69084	0.755102	0.782972	0.903226	0.763251	0.778584	0.812081	0.84739	0.828767	0.734242	0.85267	0.675042	0.667276	0	0.570447	0.614414	0.698997	0.657233	0.892704	0.955056
	S22	0.720354	0.876663	0.741056	0.924324	0.817544	0.783172	0.835821	0.640152	0.709024	0.764511	0.852	0.701754	0.769369	0.738359	0.820717	0.772109	0.698816	0.893967	0.627288	0.618875	0.570447	0	0.645796	0.641196	0.66875	0.885106	0.933333
	S23	0.851301	0.885	0.853571	0.946704	0.826888	0.817259	0.791749	0.748503	0.782946	0.760417	0.84778	0.73849	0.882576	0.877358	0.856842	0.875223	0.783688	0.957692	0.679443	0.759542	0.614414	0.645796	0	0.73913	0.66721	0.869074	0.951952
	S24	0.666093	0.871886	0.72471	0.907407	0.825939	0.753943	0.836957	0.698529	0.620751	0.757674	0.736434	0.798635	0.78634	0.691649	0.810811	0.721854	0.762768	0.918295	0.559157	0.52381	0.698997	0.641196	0.73913	0	0.713415	0.847737	0.867021
	S25	0.799677	0.8479	0.809672	0.906801	0.804487	0.785714	0.80339	0.608247	0.658291	0.689498	0.754513	0.74359	0.763547	0.79802	0.76259	0.722741	0.671318	0.806988	0.737405	0.722314	0.657233	0.66875	0.66721	0.713415	0	0.89313	0.927536
	S26	0.857461	0.912799	0.872611	0.942308	0.881057	0.87251	0.838095	0.873786	0.864169	0.889117	0.890625	0.85022	0.881549	0.886567	0.906736	0.919492	0.894737	0.981439	0.82268	0.88046	0.892704	0.885106	0.869074	0.847737	0.89313	0	0.836066
	S27	0.929204	0.97005	0.927978	0.980545	0.918605	0.943878	0.948387	0.933775	0.867508	0.915119	0.824818	0.924419	0.957447	0.831111	0.884058	0.883978	0.868493	0.975078	0.936	0.858462	0.955056	0.933333	0.951952	0.867021	0.927536	0.836066	0
PβD	S28	0	0.641139	0.704598	0.561217	0.670891	0.664007	0.471932	0.639835	0.685379	0.569177	0.619488	0.625901	0.533698	0.524731	0.629281	0.582142	0.610126	0.507189	0.686699	0.621623	0.564318	0.610982	0.603636	0.675203	0.584984	0.578677	0.561137
	S29	0.641139	0	0.636221	0.533651	0.620427	0.688181	0.555876	0.638189	0.621664	0.556242	0.530563	0.645147	0.597555	0.534889	0.564475	0.573382	0.570322	0.563465	0.583498	0.527647	0.583084	0.607534	0.641114	0.534613	0.627837	0.594012	0.474024
	S30	0.704598	0.636221	0	0.523567	0.696956	0.699609	0.495066	0.615864	0.625341	0.541663	0.570948	0.652526	0.517263	0.526548	0.595684	0.612821	0.626653	0.498157	0.621854	0.552293	0.563696	0.578128	0.637798	0.59919	0.607022	0.586129	0.553153
	S31	0.561217	0.533651	0.523567	0	0.550461	0.517989	0.384679	0.567289	0.482981	0.550842	0.462531	0.539565	0.446108	0.502678	0.52131	0.476381	0.478456	0.538245	0.489739	0.510986	0.449342	0.511202	0.544795	0.46206	0.466286	0.456288	0.495352
	S32	0.670891	0.620427	0.696956	0.550461	0	0.602082	0.515652	0.580858	0.529857	0.534532	0.55454	0.616277	0.552658	0.538186	0.594207	0.586194	0.601256	0.471714	0.571598	0.53087	0.557863	0.56226	0.598154	0.542927	0.564984	0.480796	0.527768
	S33	0.664007	0.688181	0.699609	0.517989	0.602082	0	0.567429	0.65478	0.611463	0.627194	0.536027	0.60779	0.555522	0.507323	0.621953	0.605025	0.667381	0.536382	0.630703	0.636124	0.579371	0.654626	0.665191	0.644397	0.647566	0.559855	0.55131
	S34	0.471932	0.555876	0.495066	0.384679	0.515652	0.567429	0	0.555993	0.519146	0.557205	0.46188	0.488582	0.638675	0.466385	0.553344	0.586033	0.573492	0.533136	0.463268	0.49111	0.538396	0.551562	0.558841	0.460601	0.574382	0.478368	0.534298
	S35	0.639835	0.638189	0.615864	0.567289	0.580858	0.65478	0.555993	0	0.736039	0.689172	0.625129	0.655802	0.604742	0.581243	0.637368	0.638043	0.656947	0.617971	0.652571	0.653222	0.600062	0.666445	0.683847	0.654067	0.739224	0.572846	0.526384
	S36	0.685379	0.621664	0.625341	0.482981	0.529857	0.611463	0.519146	0.736039	0	0.610631	0.671334	0.662927	0.533493	0.533452	0.647475	0.600235	0.59371	0.525191	0.717912	0.676162	0.615777	0.678026	0.655108	0.678727	0.700389	0.543212	0.493889
	S37	0.569177	0.556242	0.541663	0.550842	0.534532	0.627194	0.557205	0.689172	0.610631	0	0.554346	0.60574	0.55313	0.61896	0.601695	0.592159	0.605411	0.726728	0.5656	0.679044	0.599946	0.630137	0.637042	0.607354	0.657707	0.530841	0.611117
	S38	0.619488	0.530563	0.570948	0.462531	0.55454	0.536027	0.46188	0.625129	0.671334	0.554346	0	0.630767	0.500073	0.533761	0.653954	0.635518	0.654645	0.515932	0.619842	0.66326	0.545406	0.620752	0.633363	0.612125	0.656041	0.489407	0.632746
	S39	0.625901	0.645147	0.652526	0.539565	0.616277	0.60779	0.488582	0.655802	0.662927	0.60574	0.630767	0	0.546935	0.584545	0.627235	0.687522	0.660346	0.526714	0.681116	0.633193	0.606697	0.688962	0.673386	0.586707	0.686854	0.50697	0.533446
	S40	0.533698	0.597555	0.517263	0.446108	0.552658	0.555522	0.638675	0.604742	0.533493	0.55313	0.500073	0.546935	0	0.497398	0.513172	0.526417	0.546678	0.513589	0.564596	0.548856	0.631847	0.628981	0.610768	0.551293	0.550563	0.498716	0.465032
	S41	0.524731	0.534889	0.526548	0.502678	0.538186	0.507323	0.466385	0.581243	0.533452	0.61896	0.533761	0.584545	0.497398	0	0.600653	0.697073	0.59734	0.550764	0.521658	0.554658	0.590958	0.62572	0.598976	0.554247	0.594623	0.560359	0.584591
	S42	0.629281	0.564475	0.595684	0.52131	0.594207	0.621953	0.553344	0.637368	0.647475	0.601695	0.653954	0.627235	0.513172	0.600653	0	0.682318	0.759903	0.576611	0.656622	0.665751	0.584132	0.627056	0.624476	0.611285	0.681151	0.522484	0.625131
	S43	0.582142	0.573382	0.612821	0.476381	0.586194	0.605025	0.586033	0.638043	0.600235	0.592159	0.635518	0.687522	0.526417	0.697073	0.682318	0	0.724902	0.529799	0.575415	0.555547	0.542814	0.57516	0.58183	0.572517	0.622217	0.570666	0.616037
	S44	0.610126	0.570322	0.626653	0.478456	0.601256	0.667381	0.573492	0.656947	0.59371	0.605411	0.654645	0.660346	0.546678	0.59734	0.759903	0.724902	0	0.551284	0.667736	0.660771	0.60923	0.640115	0.63119	0.653752	0.645419	0.530868	0.689742
	S45	0.507189	0.563465	0.498157	0.538245	0.471714	0.536382	0.533136	0.617971	0.525191	0.726728	0.515932	0.526714	0.513589	0.550764	0.576611	0.529799	0.551284	0	0.491948	0.566873	0.582657	0.591695	0.567553	0.521564	0.588799	0.509025	0.557453
	S46	0.686699	0.583498	0.621854	0.489739	0.571598	0.630703	0.463268	0.652571	0.717912	0.5656	0.619842	0.681116	0.564596	0.521658	0.656622	0.575415	0.667736	0.491948	0	0.687063	0.604122	0.680985	0.628136	0.696247	0.645504	0.545319	0.519806
	S47	0.621623	0.527647	0.552293	0.510986	0.53087	0.636124	0.49111	0.653222	0.676162	0.679044	0.66326	0.633193	0.548856	0.554658	0.665751	0.555547	0.660771	0.566873	0.687063	0	0.724222	0.776178	0.677199	0.736284	0.706868	0.503045	0.565639
	S48	0.564318	0.583084	0.563696	0.449342	0.557863	0.579371	0.538396	0.600062	0.615777	0.599946	0.545406	0.606697	0.631847	0.590958	0.584132	0.542814	0.60923	0.582657	0.604122	0.724222	0	0.758139	0.700762	0.698042	0.63208	0.493927	0.504274
	S49	0.610982	0.607534	0.578128	0.511202	0.56226	0.654626	0.551562	0.666445	0.678026	0.630137	0.620752	0.688962	0.628981	0.62572	0.627056	0.57516	0.640115	0.591695	0.680985	0.776178	0.758139	0	0.752822	0.718907	0.743847	0.556399	0.522399
	S50	0.603636	0.641114	0.637798	0.544795	0.598154	0.665191	0.558841	0.683847	0.655108	0.637042	0.633363	0.673386	0.610768	0.598976	0.624476	0.58183	0.63119	0.567553	0.628136	0.677199	0.700762	0.752822	0	0.678541	0.699763	0.535625	0.553337
	S51	0.675203	0.534613	0.59919	0.46206	0.542927	0.644397	0.460601	0.654067	0.678727	0.607354	0.612125	0.586707	0.551293	0.554247	0.611285	0.572517	0.653752	0.521564	0.696247	0.736284	0.698042	0.718907	0.678541	0	0.636386	0.530713	0.532517
	S52	0.584984	0.627837	0.607022	0.466286	0.564984	0.647566	0.574382	0.739224	0.700389	0.657707	0.656041	0.686854	0.550563	0.594623	0.681151	0.622217	0.645419	0.588799	0.645504	0.706868	0.63208	0.743847	0.699763	0.636386	0	0.551967	0.518329
	S53	0.578677	0.594012	0.586129	0.456288	0.480796	0.559855	0.478368	0.572846	0.543212	0.530841	0.489407	0.50697	0.498716	0.560359	0.522484	0.570666	0.530868	0.509025	0.545319	0.503045	0.493927	0.556399	0.535625	0.530713	0.551967	0	0.553044
	S54	0.561137	0.474024	0.553153	0.495352	0.527768	0.55131	0.534298	0.526384	0.493889	0.611117	0.632746	0.533446	0.465032	0.584591	0.625131	0.616037	0.689742	0.557453	0.519806	0.565639	0.504274	0.522399	0.553337	0.532517	0.518329	0.553044	0

## Sheet: TβD
	S1	S2	S3	S4	S5	S6	S7	S8	S9	S10	S11	S12	S13	S14	S15	S16	S17	S18	S19	S20	S21	S22	S23	S24	S25	S26	S27	S28	S29	S30	S31	S32	S33	S34	S35	S36	S37	S38	S39	S40	S41	S42	S43	S44	S45	S46	S47	S48	S49
S1	0	0.734653	0.72381	0.598997	0.8125	0.600768	0.784232	0.74537	0.719912	0.530655	0.741627	0.488069	0.478599	0.471624	0.638554	0.791209	0.476378	0.731801	0.604494	0.841785	0.726708	0.892135	0.637931	0.587629	0.792453	0.685864	0.844961	0.592199	0.744	0.818493	0.87395	0.687657	0.883469	0.751004	0.680162	0.586837	0.913978	0.769231	0.747508	0.707563	0.745098	0.80885	0.683453	0.617188	0.734899	0.725926	0.573222	0.912682	0.762646
S2	0.734653	0	0.736944	0.766129	0.862786	0.799353	0.837651	0.742911	0.620939	0.775439	0.798058	0.817204	0.813421	0.763158	0.768067	0.807154	0.814876	0.80937	0.785978	0.867797	0.762069	0.900369	0.839572	0.837997	0.811802	0.78209	0.833605	0.866868	0.803324	0.694567	0.815009	0.740891	0.82994	0.808403	0.803723	0.826087	0.919786	0.834179	0.802575	0.855491	0.789127	0.809668	0.840735	0.852217	0.800866	0.817896	0.850435	0.913495	0.833061
S3	0.72381	0.736944	0	0.664234	0.878788	0.681051	0.769231	0.806306	0.744136	0.748454	0.753488	0.725159	0.813688	0.801147	0.741176	0.802867	0.753846	0.775281	0.785558	0.89703	0.781818	0.925602	0.785714	0.771044	0.822878	0.798291	0.833333	0.815972	0.789639	0.785235	0.889344	0.750611	0.837333	0.803922	0.790514	0.821109	0.921569	0.814229	0.830619	0.822076	0.808429	0.823224	0.802817	0.805344	0.776316	0.757246	0.787755	0.910751	0.81749
S4	0.598997	0.766129	0.664234	0	0.813333	0.730469	0.780127	0.782506	0.723214	0.74569	0.721271	0.734513	0.746535	0.752988	0.738241	0.787709	0.751503	0.7154	0.697248	0.896694	0.772152	0.90367	0.705495	0.759162	0.792706	0.787234	0.838264	0.733333	0.808442	0.853913	0.888651	0.639175	0.895748	0.754601	0.703093	0.758364	0.919003	0.740206	0.780776	0.798635	0.760479	0.791367	0.784278	0.757455	0.768313	0.766478	0.744136	0.919492	0.730693
S5	0.8125	0.862786	0.878788	0.813333	0	0.826962	0.777293	0.671569	0.87067	0.853007	0.832487	0.858124	0.82449	0.811088	0.869198	0.873563	0.847107	0.730924	0.833729	0.859275	0.847495	0.84323	0.877273	0.81362	0.853755	0.883424	0.898374	0.859259	0.886855	0.878571	0.831858	0.747989	0.929972	0.864979	0.855319	0.858509	0.923445	0.880851	0.858131	0.891419	0.872428	0.900185	0.883459	0.885246	0.863636	0.891473	0.881057	0.894967	0.877551
S6	0.600768	0.799353	0.681051	0.730469	0.826962	0	0.630252	0.757798	0.74386	0.604096	0.755179	0.609756	0.633174	0.679487	0.620295	0.778452	0.610306	0.766929	0.691756	0.854785	0.778523	0.917563	0.719237	0.666187	0.832037	0.734694	0.863275	0.710487	0.739837	0.816356	0.891341	0.760784	0.86369	0.813421	0.752883	0.70303	0.921466	0.812191	0.801399	0.737288	0.784912	0.840708	0.718984	0.6864	0.7433	0.739663	0.671743	0.912458	0.814992
S7	0.784232	0.837651	0.769231	0.780127	0.777293	0.630252	0	0.727273	0.728814	0.73309	0.711382	0.794393	0.806122	0.818803	0.730769	0.732258	0.714777	0.771812	0.761079	0.876543	0.780969	0.903661	0.821561	0.844512	0.837748	0.848532	0.847458	0.840125	0.799714	0.848024	0.865455	0.783439	0.889163	0.821678	0.799296	0.832528	0.928276	0.830986	0.843195	0.856502	0.784247	0.834116	0.828571	0.836177	0.850746	0.843648	0.826087	0.924324	0.833333
S8	0.74537	0.742911	0.806306	0.782506	0.671569	0.757798	0.727273	0	0.683992	0.758551	0.696833	0.781443	0.788104	0.764486	0.762452	0.670175	0.766917	0.688645	0.769723	0.837524	0.798817	0.837953	0.803279	0.752475	0.790614	0.839196	0.807407	0.853741	0.8151	0.773026	0.82	0.700713	0.826772	0.773946	0.741313	0.772329	0.922963	0.737452	0.769968	0.854604	0.7603	0.79966	0.837931	0.858209	0.787097	0.776596	0.848606	0.861386	0.843866
S9	0.719912	0.620939	0.744136	0.723214	0.87067	0.74386	0.728814	0.683992	0	0.716475	0.683084	0.756863	0.772647	0.796429	0.685558	0.751261	0.759425	0.782837	0.757085	0.763838	0.706767	0.866397	0.746589	0.787639	0.758204	0.665595	0.787611	0.804241	0.789318	0.684044	0.790476	0.672646	0.844981	0.73309	0.686924	0.734899	0.925714	0.790055	0.729647	0.779503	0.685152	0.749186	0.78843	0.796791	0.745736	0.731749	0.768501	0.89434	0.797513
S10	0.530655	0.775439	0.748454	0.74569	0.853007	0.604096	0.73309	0.758551	0.716475	0	0.697723	0.505703	0.561313	0.59375	0.680284	0.777414	0.500873	0.734242	0.666667	0.863799	0.755474	0.894118	0.689981	0.619784	0.815126	0.69279	0.831325	0.6407	0.715942	0.799692	0.848429	0.722944	0.870486	0.769094	0.706619	0.617647	0.902235	0.788909	0.766117	0.672727	0.711304	0.768254	0.655395	0.629116	0.721634	0.722314	0.594843	0.893773	0.747841
S11	0.741627	0.798058	0.753488	0.721271	0.832487	0.755179	0.711382	0.696833	0.683084	0.697723	0	0.770701	0.755725	0.777351	0.712598	0.708633	0.741313	0.703008	0.723077	0.833002	0.740365	0.749451	0.734177	0.777027	0.781481	0.763293	0.809886	0.815331	0.779528	0.83165	0.860082	0.685504	0.877005	0.720472	0.718254	0.766607	0.918306	0.753968	0.745098	0.801653	0.715385	0.777391	0.798587	0.785441	0.792079	0.785455	0.762295	0.910387	0.774809
S12	0.488069	0.817204	0.725159	0.734513	0.858124	0.609756	0.794393	0.781443	0.756863	0.505703	0.770701	0	0.597884	0.592199	0.618875	0.813022	0.579323	0.78087	0.702811	0.901099	0.794776	0.895582	0.686654	0.577953	0.825043	0.722045	0.841828	0.672609	0.687316	0.770801	0.886578	0.751111	0.828066	0.796733	0.718464	0.673333	0.923295	0.79159	0.798473	0.725309	0.761989	0.81877	0.707718	0.624779	0.691834	0.666105	0.630885	0.925094	0.777778
S13	0.478599	0.813421	0.813688	0.746535	0.82449	0.633174	0.806122	0.788104	0.772647	0.561313	0.755725	0.597884	0	0.517018	0.711921	0.773006	0.501629	0.719745	0.589837	0.893155	0.735144	0.84029	0.687719	0.610465	0.792453	0.690722	0.864952	0.602985	0.753762	0.826087	0.872852	0.717694	0.905213	0.791391	0.726667	0.620214	0.886394	0.78	0.771186	0.700428	0.707792	0.824143	0.670695	0.618123	0.720798	0.702786	0.606164	0.9046	0.76129
S14	0.471624	0.763158	0.801147	0.752988	0.811088	0.679487	0.818803	0.764486	0.796429	0.59375	0.777351	0.592199	0.517018	0	0.700499	0.731895	0.531915	0.7248	0.642336	0.895973	0.754266	0.89781	0.696649	0.626277	0.804107	0.730769	0.857835	0.658171	0.791209	0.868996	0.903282	0.76	0.897741	0.797005	0.725293	0.649231	0.917772	0.798995	0.795745	0.73639	0.755302	0.844311	0.714719	0.661789	0.728183	0.738725	0.635112	0.886986	0.773096
S15	0.638554	0.768067	0.741176	0.738241	0.869198	0.620295	0.730769	0.762452	0.685558	0.680284	0.712598	0.618875	0.711921	0.700499	0	0.654088	0.635452	0.738562	0.656075	0.811321	0.699825	0.891589	0.743682	0.681548	0.819355	0.770739	0.848185	0.721713	0.697902	0.759644	0.890459	0.765914	0.838164	0.802721	0.743151	0.764521	0.927126	0.804795	0.780347	0.781022	0.776667	0.822901	0.770898	0.754153	0.688047	0.669841	0.735915	0.905429	0.788079
S16	0.791209	0.807154	0.802867	0.787709	0.873563	0.778452	0.732258	0.670175	0.751261	0.777414	0.708633	0.813022	0.773006	0.731895	0.654088	0	0.739938	0.718182	0.749571	0.863708	0.745572	0.886792	0.790698	0.822222	0.808383	0.819972	0.831804	0.851852	0.840105	0.850416	0.833876	0.771963	0.874429	0.789308	0.765823	0.772263	0.929024	0.787975	0.802703	0.833561	0.716049	0.780939	0.809798	0.824615	0.752044	0.775811	0.805195	0.854604	0.800613
S17	0.476378	0.814876	0.753846	0.751503	0.847107	0.610306	0.714777	0.766917	0.759425	0.500873	0.741313	0.579323	0.501629	0.531915	0.635452	0.739938	0	0.717042	0.669725	0.865093	0.73928	0.908257	0.695035	0.59824	0.796825	0.69688	0.834416	0.620482	0.663448	0.75731	0.822917	0.730382	0.859189	0.789298	0.713805	0.619784	0.893475	0.79798	0.783476	0.689209	0.665574	0.783459	0.637195	0.624183	0.678161	0.684375	0.602076	0.879518	0.749186
S18	0.731801	0.80937	0.775281	0.7154	0.730924	0.766929	0.771812	0.688645	0.782837	0.734242	0.703008	0.78087	0.719745	0.7248	0.738562	0.718182	0.717042	0	0.602862	0.828666	0.685092	0.821109	0.768166	0.729885	0.785714	0.80786	0.847619	0.787611	0.786198	0.839542	0.864407	0.682975	0.887324	0.771242	0.769737	0.763994	0.900654	0.743421	0.782123	0.796897	0.74359	0.784978	0.770149	0.776358	0.760563	0.770642	0.766892	0.902521	0.757962
S19	0.604494	0.785978	0.785558	0.697248	0.833729	0.691756	0.761079	0.769723	0.757085	0.666667	0.723077	0.702811	0.589837	0.642336	0.656075	0.749571	0.669725	0.602862	0	0.781132	0.642308	0.825726	0.696607	0.754443	0.777778	0.754098	0.844485	0.740433	0.752266	0.848631	0.851852	0.686636	0.894194	0.753271	0.687382	0.726027	0.915698	0.758945	0.758998	0.756329	0.722121	0.750831	0.743676	0.723133	0.756714	0.767764	0.697087	0.907336	0.785844
S20	0.841785	0.867797	0.89703	0.896694	0.859275	0.854785	0.876543	0.837524	0.763838	0.863799	0.833002	0.901099	0.893155	0.895973	0.811321	0.863708	0.865093	0.828666	0.781132	0	0.528169	0.781132	0.919854	0.922039	0.895935	0.899696	0.923461	0.92604	0.915493	0.922272	0.914439	0.904564	0.944107	0.921098	0.913644	0.905063	0.951087	0.927461	0.912664	0.911765	0.919328	0.892308	0.928237	0.939698	0.932452	0.9328	0.928952	0.925795	0.923205
S21	0.726708	0.762069	0.781818	0.772152	0.847495	0.778523	0.780969	0.798817	0.706767	0.755474	0.740365	0.794776	0.735144	0.754266	0.699825	0.745572	0.73928	0.685092	0.642308	0.528169	0	0.834615	0.814471	0.835616	0.831405	0.83642	0.820643	0.849765	0.837143	0.85129	0.869328	0.783898	0.881919	0.808028	0.806678	0.81672	0.917355	0.824253	0.840473	0.814925	0.801709	0.815625	0.797147	0.833049	0.818182	0.834146	0.815552	0.895683	0.779287
S22	0.892135	0.900369	0.925602	0.90367	0.84323	0.917563	0.903661	0.837953	0.866397	0.894118	0.749451	0.895582	0.84029	0.89781	0.891589	0.886792	0.908257	0.821109	0.825726	0.781132	0.834615	0	0.904192	0.899838	0.890653	0.937705	0.94575	0.920133	0.915408	0.94525	0.910331	0.861751	0.943226	0.895327	0.902072	0.893836	0.956395	0.87194	0.874804	0.917722	0.90128	0.916944	0.929174	0.938069	0.924171	0.941075	0.926214	0.926641	0.920145
S23	0.637931	0.839572	0.785714	0.705495	0.877273	0.719237	0.821561	0.803279	0.746589	0.689981	0.734177	0.686654	0.687719	0.696649	0.743682	0.790698	0.695035	0.768166	0.696607	0.919854	0.814471	0.904192	0	0.695925	0.709898	0.720191	0.800699	0.703226	0.744493	0.8625	0.853383	0.695364	0.88665	0.747292	0.665455	0.651741	0.912306	0.741818	0.744681	0.665131	0.720848	0.777778	0.705882	0.700704	0.730061	0.758389	0.689139	0.865922	0.775439
S24	0.587629	0.837997	0.771044	0.759162	0.81362	0.666187	0.844512	0.752475	0.787639	0.619784	0.777027	0.577953	0.610465	0.626277	0.681548	0.822222	0.59824	0.729885	0.754443	0.922039	0.835616	0.899838	0.695925	0	0.727273	0.705489	0.852174	0.487805	0.602003	0.6781	0.870769	0.705779	0.811404	0.78869	0.694611	0.636616	0.803636	0.793413	0.765464	0.63329	0.687135	0.815968	0.641096	0.54519	0.579221	0.605042	0.555215	0.859542	0.776163
S25	0.792453	0.811802	0.822878	0.792706	0.853755	0.832037	0.837748	0.790614	0.758204	0.815126	0.781481	0.825043	0.792453	0.804107	0.819355	0.808383	0.796825	0.785714	0.777778	0.895935	0.831405	0.890653	0.709898	0.727273	0	0.735252	0.830721	0.740525	0.834003	0.793201	0.799331	0.687861	0.890698	0.683871	0.720779	0.686099	0.909444	0.685065	0.729282	0.801953	0.746835	0.813683	0.784661	0.788644	0.799443	0.761329	0.743333	0.807629	0.789308
S26	0.685864	0.78209	0.798291	0.787234	0.883424	0.734694	0.848532	0.839196	0.665595	0.69279	0.763293	0.722045	0.690722	0.730769	0.770739	0.819972	0.69688	0.80786	0.754098	0.899696	0.83642	0.937705	0.720191	0.705489	0.735252	0	0.73862	0.698217	0.744304	0.722296	0.73791	0.69395	0.906977	0.701357	0.581184	0.657303	0.879902	0.775417	0.632334	0.631579	0.638519	0.742466	0.678225	0.669129	0.737188	0.733333	0.636081	0.900929	0.746686
S27	0.844961	0.833605	0.833333	0.838264	0.898374	0.863275	0.847458	0.807407	0.787611	0.831325	0.809886	0.841828	0.864952	0.857835	0.848185	0.831804	0.834416	0.847619	0.844485	0.923461	0.820643	0.94575	0.800699	0.852174	0.830721	0.73862	0	0.857143	0.77899	0.748555	0.705479	0.786139	0.825059	0.712871	0.72093	0.648855	0.897233	0.750831	0.583099	0.69559	0.699029	0.625557	0.701807	0.819355	0.727273	0.762346	0.784983	0.752122	0.745981
S28	0.592199	0.866868	0.815972	0.733333	0.859259	0.710487	0.840125	0.853741	0.804241	0.6407	0.815331	0.672609	0.602985	0.658171	0.721713	0.851852	0.620482	0.787611	0.740433	0.92604	0.849765	0.920133	0.703226	0.487805	0.740525	0.698217	0.857143	0	0.649168	0.756757	0.822785	0.638336	0.879195	0.746177	0.664615	0.530583	0.702602	0.652308	0.751979	0.515313	0.690691	0.808599	0.601124	0.446108	0.643617	0.623563	0.44164	0.805338	0.761194
S29	0.744	0.803324	0.789639	0.808442	0.886855	0.739837	0.799714	0.8151	0.789318	0.715942	0.779528	0.687316	0.753762	0.791209	0.697902	0.840105	0.663448	0.786198	0.752266	0.915493	0.837143	0.915408	0.744493	0.602003	0.834003	0.744304	0.77899	0.649168	0	0.480649	0.763348	0.752443	0.570681	0.767832	0.721519	0.706806	0.790323	0.774965	0.736264	0.615764	0.606602	0.759591	0.67141	0.670782	0.618696	0.482166	0.703597	0.896848	0.770178
S30	0.818493	0.694567	0.785235	0.853913	0.878571	0.816356	0.848024	0.773026	0.684044	0.799692	0.83165	0.770801	0.826087	0.868996	0.759644	0.850416	0.75731	0.839542	0.848631	0.922272	0.85129	0.94525	0.8625	0.6781	0.793201	0.722296	0.748555	0.756757	0.480649	0	0.687117	0.703316	0.610503	0.79822	0.710448	0.762102	0.830713	0.8	0.737789	0.73022	0.664723	0.738192	0.724044	0.758721	0.621762	0.435754	0.737003	0.832572	0.814493
S31	0.87395	0.815009	0.889344	0.888651	0.831858	0.891341	0.865455	0.82	0.790476	0.848429	0.860082	0.886578	0.872852	0.903282	0.890459	0.833876	0.822917	0.864407	0.851852	0.914439	0.869328	0.910331	0.853383	0.870769	0.799331	0.73791	0.705479	0.822785	0.763348	0.687117	0	0.660215	0.811414	0.646643	0.718861	0.687805	0.888734	0.765125	0.701493	0.782805	0.6609	0.661927	0.698718	0.841379	0.746988	0.723684	0.794872	0.723133	0.841924
S32	0.687657	0.740891	0.750611	0.639175	0.747989	0.760784	0.783439	0.700713	0.672646	0.722944	0.685504	0.751111	0.717694	0.76	0.765914	0.771963	0.730382	0.682975	0.686636	0.904564	0.783898	0.861751	0.695364	0.705779	0.687861	0.69395	0.786139	0.638336	0.752443	0.703316	0.660215	0	0.845942	0.634497	0.565217	0.66791	0.88125	0.623188	0.675127	0.732877	0.671343	0.689531	0.717431	0.684631	0.688889	0.674858	0.635974	0.846809	0.713718
S33	0.883469	0.82994	0.837333	0.895748	0.929972	0.86369	0.889163	0.826772	0.844981	0.870486	0.877005	0.828066	0.905213	0.897741	0.838164	0.874429	0.859189	0.887324	0.894194	0.944107	0.881919	0.943226	0.88665	0.811404	0.890698	0.906977	0.825059	0.879195	0.570681	0.610503	0.811414	0.845942	0	0.855072	0.791262	0.81984	0.883792	0.856796	0.845494	0.829189	0.816667	0.854749	0.846501	0.855107	0.688985	0.609195	0.856436	0.837238	0.879147
S34	0.751004	0.808403	0.803922	0.754601	0.864979	0.813421	0.821678	0.773946	0.73309	0.769094	0.720472	0.796733	0.791391	0.797005	0.802721	0.789308	0.789298	0.771242	0.753271	0.921098	0.808028	0.895327	0.747292	0.78869	0.683871	0.701357	0.712871	0.746177	0.767832	0.79822	0.646643	0.634497	0.855072	0	0.517123	0.582418	0.921727	0.60274	0.543353	0.731387	0.63	0.667176	0.690402	0.747508	0.74344	0.726984	0.658451	0.740806	0.771523
S35	0.680162	0.803723	0.790514	0.703093	0.855319	0.752883	0.799296	0.741313	0.686924	0.706619	0.718254	0.718464	0.726667	0.725293	0.743151	0.765823	0.713805	0.769737	0.687382	0.913644	0.806678	0.902072	0.665455	0.694611	0.720779	0.581184	0.72093	0.664615	0.721519	0.710448	0.718861	0.565217	0.791262	0.517123	0	0.538705	0.886024	0.596552	0.549419	0.647577	0.567114	0.668203	0.679128	0.682274	0.651026	0.626198	0.539007	0.753086	0.77
S36	0.586837	0.826087	0.821109	0.758364	0.858509	0.70303	0.832528	0.772329	0.734899	0.617647	0.766607	0.673333	0.620214	0.649231	0.764521	0.772263	0.619784	0.763994	0.726027	0.905063	0.81672	0.893836	0.651741	0.636616	0.686099	0.657303	0.648855	0.530583	0.706806	0.762102	0.687805	0.66791	0.81984	0.582418	0.538705	0	0.903797	0.601896	0.578947	0.656676	0.636364	0.698864	0.631655	0.640553	0.670748	0.637703	0.523501	0.677419	0.773354
S37	0.913978	0.919786	0.921569	0.919003	0.923445	0.921466	0.928276	0.922963	0.925714	0.902235	0.918306	0.923295	0.886394	0.917772	0.927126	0.929024	0.893475	0.900654	0.915698	0.951087	0.917355	0.956395	0.912306	0.803636	0.909444	0.879902	0.897233	0.702602	0.790323	0.830713	0.888734	0.88125	0.883792	0.921727	0.886024	0.903797	0	0.918589	0.92426	0.708831	0.827357	0.933168	0.804756	0.75894	0.756853	0.828863	0.808599	0.89779	0.8679
S38	0.769231	0.834179	0.814229	0.740206	0.880851	0.812191	0.830986	0.737452	0.790055	0.788909	0.753968	0.79159	0.78	0.798995	0.804795	0.787975	0.79798	0.743421	0.758945	0.927461	0.824253	0.87194	0.741818	0.793413	0.685065	0.775417	0.750831	0.652308	0.774965	0.8	0.765125	0.623188	0.856796	0.60274	0.596552	0.601896	0.918589	0	0.659884	0.706314	0.691275	0.708141	0.71028	0.688963	0.730205	0.71246	0.634752	0.78836	0.76
S39	0.747508	0.802575	0.830619	0.780776	0.858131	0.801399	0.843195	0.769968	0.729647	0.766117	0.745098	0.798473	0.771186	0.795745	0.780347	0.802703	0.783476	0.782123	0.758998	0.912664	0.840473	0.874804	0.744681	0.765464	0.729282	0.632334	0.583099	0.751979	0.736264	0.737789	0.701493	0.675127	0.845494	0.543353	0.549419	0.578947	0.92426	0.659884	0	0.73384	0.610795	0.591568	0.746667	0.750708	0.706329	0.700272	0.735119	0.825185	0.788136
S40	0.707563	0.855491	0.822076	0.798635	0.891419	0.737288	0.856502	0.854604	0.779503	0.672727	0.801653	0.725309	0.700428	0.73639	0.781022	0.833561	0.689209	0.796897	0.756329	0.911765	0.814925	0.917722	0.665131	0.63329	0.801953	0.631579	0.69559	0.515313	0.615764	0.73022	0.782805	0.732877	0.829189	0.731387	0.647577	0.656676	0.708831	0.706314	0.73384	0	0.592539	0.691489	0.553163	0.505007	0.568327	0.595598	0.521805	0.745509	0.577746
S41	0.745098	0.789127	0.808429	0.760479	0.872428	0.784912	0.784247	0.7603	0.685152	0.711304	0.715385	0.761989	0.707792	0.755302	0.776667	0.716049	0.665574	0.74359	0.722121	0.919328	0.801709	0.90128	0.720848	0.687135	0.746835	0.638519	0.699029	0.690691	0.606602	0.664723	0.6609	0.671343	0.816667	0.63	0.567114	0.636364	0.827357	0.691275	0.610795	0.592539	0	0.568216	0.534954	0.638436	0.530086	0.582555	0.617241	0.777015	0.636364
S42	0.80885	0.809668	0.823224	0.791367	0.900185	0.840708	0.834116	0.79966	0.749186	0.768254	0.777391	0.81877	0.824143	0.844311	0.822901	0.780939	0.783459	0.784978	0.750831	0.892308	0.815625	0.916944	0.777778	0.815968	0.813683	0.742466	0.625557	0.808599	0.759591	0.738192	0.661927	0.689531	0.854749	0.667176	0.668203	0.698864	0.933168	0.708141	0.591568	0.691489	0.568216	0	0.70547	0.793722	0.707835	0.750359	0.782677	0.840125	0.76155
S43	0.683453	0.840735	0.802817	0.784278	0.883459	0.718984	0.828571	0.837931	0.78843	0.655395	0.798587	0.707718	0.670695	0.714719	0.770898	0.809798	0.637195	0.770149	0.743676	0.928237	0.797147	0.929174	0.705882	0.641096	0.784661	0.678225	0.701807	0.601124	0.67141	0.724044	0.698718	0.717431	0.846501	0.690402	0.679128	0.631655	0.804756	0.71028	0.746667	0.553163	0.534954	0.70547	0	0.578788	0.58871	0.590116	0.555911	0.732909	0.706949
S44	0.617188	0.852217	0.805344	0.757455	0.885246	0.6864	0.836177	0.858209	0.796791	0.629116	0.785441	0.624779	0.618123	0.661789	0.754153	0.824615	0.624183	0.776358	0.723133	0.939698	0.833049	0.938069	0.700704	0.54519	0.788644	0.669129	0.819355	0.446108	0.670782	0.758721	0.841379	0.684631	0.855107	0.747508	0.682274	0.640553	0.75894	0.688963	0.750708	0.505007	0.638436	0.793722	0.578788	0	0.557143	0.590062	0.378007	0.801709	0.708738
S45	0.734899	0.800866	0.776316	0.768313	0.863636	0.7433	0.850746	0.787097	0.745736	0.721634	0.792079	0.691834	0.720798	0.728183	0.688047	0.752044	0.678161	0.760563	0.756714	0.932452	0.818182	0.924171	0.730061	0.579221	0.799443	0.737188	0.727273	0.643617	0.618696	0.621762	0.746988	0.688889	0.688985	0.74344	0.651026	0.670748	0.756853	0.730205	0.706329	0.568327	0.530086	0.707835	0.58871	0.557143	0	0.46978	0.594595	0.710015	0.692308
S46	0.725926	0.817896	0.757246	0.766478	0.891473	0.739663	0.843648	0.776596	0.731749	0.722314	0.785455	0.666105	0.702786	0.738725	0.669841	0.775811	0.684375	0.770642	0.767764	0.9328	0.834146	0.941075	0.758389	0.605042	0.761329	0.733333	0.762346	0.623563	0.482166	0.435754	0.723684	0.674858	0.609195	0.726984	0.626198	0.637703	0.828863	0.71246	0.700272	0.595598	0.582555	0.750359	0.590116	0.590062	0.46978	0	0.577049	0.748777	0.71517
S47	0.573222	0.850435	0.787755	0.744136	0.881057	0.671743	0.826087	0.848606	0.768501	0.594843	0.762295	0.630885	0.606164	0.635112	0.735915	0.805195	0.602076	0.766892	0.697087	0.928952	0.815552	0.926214	0.689139	0.555215	0.743333	0.636081	0.784983	0.44164	0.703597	0.737003	0.794872	0.635974	0.856436	0.658451	0.539007	0.523501	0.808599	0.634752	0.735119	0.521805	0.617241	0.782677	0.555911	0.378007	0.594595	0.577049	0	0.702359	0.667808
S48	0.912682	0.913495	0.910751	0.919492	0.894967	0.912458	0.924324	0.861386	0.89434	0.893773	0.910387	0.925094	0.9046	0.886986	0.905429	0.854604	0.879518	0.902521	0.907336	0.925795	0.895683	0.926641	0.865922	0.859542	0.807629	0.900929	0.752122	0.805338	0.896848	0.832572	0.723133	0.846809	0.837238	0.740806	0.753086	0.677419	0.89779	0.78836	0.825185	0.745509	0.777015	0.840125	0.732909	0.801709	0.710015	0.748777	0.702359	0	0.781942
S49	0.762646	0.833061	0.81749	0.730693	0.877551	0.814992	0.833333	0.843866	0.797513	0.747841	0.774809	0.777778	0.76129	0.773096	0.788079	0.800613	0.749186	0.757962	0.785844	0.923205	0.779287	0.920145	0.775439	0.776163	0.789308	0.746686	0.745981	0.761194	0.770178	0.814493	0.841924	0.713718	0.879147	0.771523	0.77	0.773354	0.8679	0.76	0.788136	0.577746	0.636364	0.76155	0.706949	0.708738	0.692308	0.71517	0.667808	0.781942	0
S50	0.672199	0.816926	0.793522	0.763214	0.89083	0.72437	0.823741	0.818182	0.747646	0.667276	0.723577	0.700935	0.721088	0.726496	0.737762	0.825806	0.690722	0.738255	0.703276	0.922399	0.824057	0.911368	0.717472	0.710366	0.811258	0.734158	0.769492	0.670846	0.699571	0.74772	0.789091	0.685775	0.849754	0.748252	0.665493	0.68438	0.873103	0.711268	0.695266	0.686099	0.616438	0.730829	0.638095	0.576792	0.561194	0.618893	0.568841	0.801802	0.683673
S51	0.730994	0.809836	0.771429	0.769841	0.881391	0.757188	0.833049	0.817505	0.743772	0.743945	0.76673	0.738516	0.738288	0.766234	0.757877	0.803379	0.693312	0.783094	0.752727	0.936455	0.823129	0.938182	0.757469	0.656477	0.788976	0.696165	0.719807	0.641256	0.660274	0.71553	0.824441	0.693227	0.848161	0.751244	0.729549	0.736196	0.796296	0.746244	0.762376	0.502857	0.58374	0.719403	0.627837	0.559157	0.543509	0.6	0.605489	0.764505	0.596123
S52	0.859922	0.836334	0.855513	0.841584	0.881633	0.827751	0.812925	0.702602	0.730018	0.816926	0.78626	0.858907	0.858065	0.876823	0.831126	0.803681	0.830619	0.824841	0.825771	0.856427	0.803056	0.927405	0.838596	0.848837	0.805031	0.779087	0.717042	0.877612	0.822161	0.785507	0.697595	0.789264	0.831754	0.543046	0.7	0.75804	0.918098	0.816667	0.754237	0.78602	0.613636	0.710879	0.725076	0.864078	0.763533	0.758514	0.825342	0.812606	0.822581
S53	0.796407	0.799331	0.816764	0.784553	0.832285	0.781759	0.770435	0.702857	0.72	0.773852	0.726027	0.823105	0.789127	0.81457	0.790186	0.765258	0.780366	0.700813	0.743494	0.856655	0.78125	0.881041	0.741472	0.768889	0.672552	0.753754	0.651888	0.738204	0.749304	0.698671	0.641476	0.640816	0.817088	0.576988	0.577513	0.615625	0.860215	0.594549	0.585612	0.723837	0.648425	0.589666	0.75963	0.74876	0.686502	0.671406	0.702277	0.766551	0.742998
S54	0.706667	0.829582	0.821229	0.732558	0.832335	0.755486	0.826377	0.759563	0.752613	0.698305	0.723364	0.723183	0.676704	0.742038	0.739837	0.773756	0.6896	0.7277	0.715302	0.908197	0.813333	0.907473	0.672978	0.653791	0.752705	0.626087	0.703002	0.668135	0.649596	0.686163	0.703204	0.634241	0.833918	0.606504	0.528642	0.542169	0.869792	0.702128	0.574409	0.651685	0.53748	0.653959	0.586924	0.599364	0.593268	0.592085	0.630252	0.795987	0.730586
S55	0.852552	0.85623	0.87061	0.819231	0.853465	0.878505	0.880597	0.811935	0.868512	0.824916	0.814471	0.852234	0.779528	0.844937	0.848142	0.835082	0.809221	0.797823	0.826855	0.921824	0.864238	0.904594	0.832479	0.72404	0.698925	0.726225	0.830455	0.605839	0.75067	0.739007	0.738693	0.702703	0.876601	0.547658	0.733333	0.706587	0.800518	0.723577	0.75657	0.731844	0.670365	0.830904	0.698671	0.668246	0.718271	0.700454	0.676127	0.790698	0.811024
S56	0.688623	0.816054	0.797271	0.768293	0.886792	0.739414	0.808696	0.786667	0.716364	0.678445	0.765166	0.700361	0.693575	0.741722	0.756345	0.799687	0.697171	0.756098	0.713755	0.883959	0.802083	0.888476	0.691203	0.712593	0.772071	0.642643	0.701149	0.704718	0.715877	0.754801	0.72935	0.718367	0.829122	0.590525	0.55707	0.490625	0.895161	0.703578	0.631655	0.590116	0.651741	0.674772	0.596302	0.656198	0.66328	0.614534	0.639229	0.675958	0.706755
S57	0.754319	0.854369	0.782364	0.75	0.8833	0.791798	0.808403	0.838532	0.740351	0.774744	0.766478	0.773519	0.770335	0.798077	0.764321	0.802731	0.764895	0.792126	0.738351	0.914191	0.825503	0.910394	0.757366	0.78705	0.70451	0.638484	0.799682	0.698671	0.802168	0.79627	0.7691	0.678431	0.875441	0.656301	0.561779	0.678788	0.921466	0.663921	0.647552	0.759887	0.691814	0.707965	0.748879	0.7312	0.746121	0.715161	0.708968	0.861953	0.799043
S58	0.791667	0.84844	0.836735	0.767196	0.847826	0.825835	0.846154	0.806667	0.7472	0.775351	0.764505	0.81558	0.730205	0.749632	0.780781	0.742297	0.742604	0.750725	0.781403	0.91528	0.815668	0.898858	0.765823	0.72	0.710602	0.581646	0.78655	0.73224	0.762926	0.744681	0.726708	0.653097	0.854305	0.651652	0.589124	0.706294	0.848596	0.725076	0.58961	0.735256	0.613569	0.759891	0.696133	0.75	0.670157	0.680791	0.702786	0.845917	0.750733
S59	0.795761	0.821429	0.815443	0.788235	0.89899	0.832278	0.831366	0.786372	0.711268	0.794521	0.716446	0.811189	0.7984	0.813505	0.816092	0.744292	0.80937	0.78515	0.769784	0.923841	0.821549	0.895683	0.78087	0.795094	0.731669	0.608187	0.716108	0.807407	0.782609	0.738129	0.655877	0.69685	0.858657	0.579639	0.566942	0.656535	0.926509	0.705785	0.548387	0.784703	0.597424	0.612426	0.748126	0.800963	0.756719	0.723502	0.7691	0.868243	0.7888
S60	0.770968	0.827057	0.810127	0.803601	0.922819	0.792633	0.853026	0.795031	0.73991	0.769343	0.790476	0.771174	0.782369	0.775934	0.785915	0.778364	0.747222	0.817439	0.783866	0.931915	0.847482	0.926941	0.763314	0.770781	0.800539	0.625478	0.717033	0.806701	0.729988	0.741206	0.712209	0.73399	0.833684	0.650704	0.634561	0.652174	0.930475	0.770538	0.567568	0.742255	0.567867	0.634492	0.700521	0.776243	0.685644	0.670213	0.747826	0.82684	0.760331
S61	0.611276	0.849546	0.813411	0.828571	0.923077	0.712834	0.852941	0.862464	0.814661	0.667118	0.833333	0.650619	0.638462	0.680824	0.735602	0.874384	0.529716	0.832487	0.780591	0.944664	0.871829	0.95218	0.764384	0.629717	0.836683	0.740167	0.867008	0.66506	0.463524	0.592941	0.822102	0.761689	0.478088	0.78534	0.731579	0.665437	0.901854	0.789474	0.774194	0.702671	0.708763	0.805054	0.690998	0.691517	0.672854	0.513648	0.653226	0.88755	0.789744
S62	0.873016	0.823627	0.868217	0.886869	0.85	0.880065	0.889273	0.799242	0.808318	0.838313	0.809339	0.877917	0.836066	0.897858	0.888889	0.862928	0.821192	0.825243	0.87061	0.891341	0.88601	0.863216	0.860714	0.80236	0.846645	0.757848	0.79085	0.836364	0.764216	0.755882	0.674825	0.760649	0.83693	0.700337	0.705085	0.754277	0.876841	0.816949	0.776504	0.759768	0.636964	0.757943	0.745399	0.792763	0.693642	0.751572	0.763066	0.79896	0.786885
S63	0.640367	0.803738	0.752244	0.776119	0.904031	0.659574	0.84168	0.838313	0.771044	0.642623	0.769369	0.605351	0.677419	0.716049	0.685039	0.838946	0.631008	0.793627	0.735395	0.920635	0.845161	0.927835	0.720466	0.510431	0.844078	0.68169	0.797856	0.563481	0.47769	0.545076	0.814029	0.70412	0.68	0.773228	0.683043	0.675439	0.809645	0.7813	0.740189	0.565574	0.622875	0.77208	0.59596	0.510015	0.517053	0.450517	0.554472	0.84466	0.751152
S64	0.823308	0.831479	0.819853	0.816444	0.862205	0.826357	0.834983	0.834532	0.831325	0.795645	0.793358	0.82906	0.796238	0.83937	0.836013	0.841791	0.772152	0.786378	0.817223	0.899514	0.815486	0.901582	0.785714	0.8017	0.740061	0.738881	0.659375	0.747093	0.77036	0.742938	0.743333	0.700576	0.777262	0.745981	0.744337	0.728763	0.87871	0.644013	0.738292	0.618915	0.725552	0.692308	0.7	0.698113	0.661111	0.731928	0.72093	0.742149	0.655172
S65	0.90184	0.87372	0.892216	0.883333	0.883871	0.903654	0.91119	0.851852	0.873606	0.895307	0.831663	0.885609	0.885714	0.905405	0.906736	0.888357	0.901528	0.890547	0.893536	0.923345	0.900709	0.912548	0.87156	0.888386	0.859247	0.816514	0.772194	0.875969	0.847025	0.792481	0.687612	0.790795	0.880342	0.582038	0.725217	0.796178	0.904372	0.836522	0.751098	0.813609	0.783418	0.767802	0.814757	0.827993	0.822747	0.774557	0.817531	0.846975	0.855462
S66	0.700935	0.838608	0.820841	0.775665	0.898239	0.722222	0.829228	0.824687	0.753425	0.68	0.787156	0.727891	0.716069	0.749216	0.76	0.836553	0.716535	0.805855	0.744755	0.906452	0.82623	0.93007	0.705584	0.751763	0.753425	0.58	0.763608	0.742402	0.760638	0.828411	0.747927	0.748092	0.835838	0.568	0.681159	0.658754	0.902314	0.780998	0.725652	0.639889	0.651491	0.722543	0.633968	0.683881	0.670816	0.730135	0.702479	0.822368	0.731669
S67	0.817073	0.850594	0.789683	0.817805	0.850427	0.838017	0.840989	0.810078	0.807763	0.824057	0.804781	0.834862	0.83612	0.842017	0.821306	0.787302	0.827703	0.818482	0.829868	0.920277	0.813051	0.94707	0.806569	0.855856	0.820847	0.805175	0.803333	0.861111	0.864598	0.853293	0.878571	0.779626	0.900243	0.800687	0.806228	0.832013	0.926531	0.83737	0.842566	0.829161	0.838384	0.824345	0.821875	0.845638	0.852941	0.839744	0.836299	0.922124	0.816054
S68	0.888889	0.863894	0.878378	0.881797	0.848039	0.893578	0.873518	0.833333	0.850312	0.851107	0.873303	0.901031	0.884758	0.906542	0.854406	0.831579	0.87594	0.849817	0.876333	0.903288	0.857988	0.944563	0.901639	0.90099	0.880866	0.849246	0.8	0.914966	0.913713	0.875	0.82	0.852732	0.91601	0.835249	0.853282	0.877408	0.928889	0.907336	0.853035	0.864297	0.850187	0.826825	0.858621	0.902985	0.9	0.868794	0.880478	0.893069	0.866171
S69	0.788462	0.773879	0.808411	0.7543	0.790816	0.826087	0.84898	0.659091	0.767742	0.829522	0.793427	0.82516	0.808429	0.849711	0.814229	0.747292	0.833333	0.773585	0.818985	0.912176	0.820774	0.889625	0.771186	0.79661	0.795539	0.810671	0.828244	0.811189	0.85782	0.773649	0.801653	0.644444	0.868633	0.758893	0.749004	0.783784	0.918058	0.749004	0.793443	0.830846	0.764479	0.82897	0.815603	0.823077	0.81457	0.806569	0.831276	0.889571	0.823755
S70	0.870246	0.882353	0.843137	0.881279	0.782506	0.860714	0.919386	0.783439	0.83871	0.871094	0.886214	0.896	0.895118	0.927273	0.873371	0.842735	0.868373	0.875223	0.904959	0.909774	0.896552	0.929752	0.908549	0.851852	0.905097	0.888889	0.848649	0.880597	0.873494	0.826645	0.836893	0.821101	0.85843	0.843575	0.774859	0.771331	0.930435	0.906191	0.859594	0.886435	0.825137	0.870861	0.858824	0.894737	0.829921	0.799655	0.887814	0.819231	0.898734
S71	0.858824	0.823755	0.844394	0.865385	0.850374	0.851301	0.915832	0.69265	0.797468	0.844898	0.82069	0.882845	0.883239	0.897727	0.848544	0.790409	0.855238	0.836735	0.896104	0.886275	0.88	0.900433	0.846154	0.833055	0.758684	0.833898	0.846154	0.893287	0.850467	0.797005	0.817444	0.792271	0.856954	0.790291	0.745597	0.804965	0.916168	0.772994	0.799677	0.833333	0.795066	0.859107	0.863874	0.875236	0.830343	0.777379	0.866667	0.823293	0.849341
S72	0.886105	0.880597	0.902439	0.869767	0.826506	0.92029	0.910331	0.766739	0.836066	0.888889	0.853007	0.910569	0.86422	0.845018	0.875236	0.785095	0.858998	0.848101	0.882353	0.896947	0.875486	0.882353	0.854545	0.833605	0.832442	0.897351	0.76234	0.862185	0.838415	0.79187	0.74359	0.761682	0.859558	0.795841	0.744762	0.723183	0.929619	0.775238	0.766193	0.875399	0.730129	0.805369	0.816014	0.88582	0.741627	0.761821	0.854617	0.792969	0.856881
S73	0.60241	0.828571	0.792157	0.742331	0.869198	0.695581	0.821678	0.793103	0.744059	0.651865	0.755906	0.640653	0.662252	0.680532	0.717687	0.805031	0.675585	0.77451	0.71215	0.907376	0.82199	0.891589	0.67148	0.690476	0.803226	0.683258	0.772277	0.685015	0.759441	0.839763	0.862191	0.700205	0.871981	0.765306	0.695205	0.66405	0.921727	0.756849	0.754335	0.652555	0.75	0.777099	0.705882	0.697674	0.723032	0.749206	0.665493	0.912434	0.705298
S74	0.482517	0.813688	0.705215	0.709524	0.866667	0.623616	0.809145	0.80574	0.732218	0.635628	0.753986	0.460581	0.663551	0.665414	0.633911	0.820106	0.63327	0.775322	0.678112	0.883268	0.793651	0.918455	0.649485	0.575456	0.785844	0.700337	0.8473	0.637607	0.69969	0.771901	0.867203	0.684211	0.839262	0.788054	0.673786	0.697183	0.889881	0.782524	0.772071	0.698052	0.740113	0.8157	0.694974	0.617261	0.656402	0.639929	0.603206	0.864542	0.768224
S75	0.819383	0.862069	0.88412	0.838202	0.860465	0.911817	0.901515	0.83682	0.761431	0.876686	0.849138	0.854043	0.875	0.870736	0.845588	0.837838	0.880866	0.876761	0.85336	0.755102	0.716446	0.885947	0.894118	0.875796	0.881944	0.9063	0.811388	0.895082	0.865872	0.834921	0.777778	0.814898	0.892857	0.830882	0.822222	0.827993	0.925395	0.874074	0.839506	0.893916	0.791367	0.839607	0.837209	0.903226	0.825545	0.8157	0.885496	0.859583	0.875
S76	0.740741	0.822306	0.765766	0.735225	0.897059	0.790826	0.770751	0.811404	0.571726	0.746479	0.728507	0.760825	0.773234	0.749533	0.743295	0.768421	0.766917	0.772894	0.75693	0.798839	0.712032	0.89339	0.729508	0.788779	0.772563	0.721943	0.740741	0.802721	0.812018	0.838816	0.868	0.738717	0.874016	0.758621	0.760618	0.768827	0.902222	0.76834	0.769968	0.660743	0.734082	0.7691	0.775862	0.783582	0.777419	0.758865	0.760956	0.865347	0.67658
S77	0.824176	0.866252	0.824373	0.858473	0.888889	0.836115	0.890323	0.852632	0.87563	0.8527	0.874101	0.789649	0.834356	0.88906	0.789308	0.894737	0.80805	0.851515	0.87307	0.92393	0.890499	0.924528	0.883721	0.688889	0.88024	0.848101	0.883792	0.766382	0.664482	0.67313	0.869707	0.813084	0.80137	0.886792	0.867089	0.874453	0.82763	0.870253	0.891892	0.784447	0.79321	0.891892	0.783862	0.747692	0.675749	0.663717	0.779221	0.925687	0.849693
S78	0.891051	0.918167	0.920152	0.89703	0.861224	0.923445	0.901361	0.843866	0.857904	0.872193	0.896947	0.911817	0.83871	0.880065	0.857616	0.846626	0.850163	0.859873	0.898367	0.889816	0.88455	0.883848	0.901754	0.773256	0.889937	0.864507	0.893891	0.785075	0.813953	0.797101	0.852234	0.836978	0.898104	0.890728	0.833333	0.834609	0.836196	0.893333	0.875706	0.788873	0.75974	0.895678	0.78852	0.783172	0.757835	0.783282	0.797945	0.816014	0.832258
S79	0.416667	0.848771	0.774775	0.702128	0.897059	0.658716	0.810277	0.828947	0.762994	0.577465	0.764706	0.558763	0.494424	0.540187	0.716475	0.814035	0.515038	0.794872	0.692964	0.911025	0.81854	0.936034	0.655738	0.570957	0.805054	0.705193	0.82963	0.537415	0.771957	0.845395	0.872	0.67696	0.889764	0.773946	0.664093	0.600701	0.917037	0.752896	0.782748	0.705977	0.7603	0.816638	0.689655	0.55597	0.748387	0.70922	0.573705	0.916832	0.784387
S80	0.786408	0.826797	0.817837	0.782609	0.894094	0.843949	0.803056	0.773655	0.730496	0.793103	0.752381	0.820423	0.797101	0.776699	0.804959	0.715161	0.785366	0.761526	0.782609	0.85	0.742373	0.902174	0.80035	0.814224	0.77708	0.814706	0.804173	0.827124	0.811475	0.806078	0.845626	0.753968	0.884024	0.738843	0.733777	0.782875	0.91029	0.717138	0.757405	0.817664	0.737439	0.797619	0.822021	0.828756	0.778094	0.731066	0.822222	0.901361	0.813205
S81	0.815324	0.825083	0.788868	0.736	0.868041	0.845659	0.838765	0.793621	0.741935	0.825784	0.788054	0.839858	0.801626	0.79085	0.762938	0.724884	0.80624	0.778491	0.820513	0.835017	0.739726	0.886447	0.776991	0.81552	0.759113	0.833828	0.84765	0.810526	0.862259	0.833577	0.857886	0.718876	0.902265	0.782972	0.764706	0.811728	0.922872	0.771429	0.786629	0.824713	0.780687	0.828829	0.829528	0.849918	0.79627	0.790952	0.841105	0.883162	0.798374
S82	0.922141	0.905512	0.919622	0.930348	0.901809	0.942748	0.921649	0.903448	0.795652	0.911765	0.904988	0.926724	0.930368	0.92607	0.904192	0.901639	0.925636	0.92	0.933036	0.774194	0.748971	0.910714	0.93576	0.921368	0.932458	0.920139	0.857418	0.911817	0.929936	0.884157	0.870564	0.86	0.924426	0.908184	0.8833	0.905455	0.944954	0.907445	0.917355	0.913043	0.894737	0.911972	0.864043	0.918447	0.899833	0.889503	0.891892	0.884298	0.891683
S83	0.902724	0.908347	0.91635	0.893069	0.873469	0.904306	0.904762	0.881041	0.900533	0.913644	0.896947	0.908289	0.893548	0.889789	0.884106	0.868098	0.892508	0.901274	0.909256	0.916528	0.898132	0.923775	0.912281	0.901163	0.880503	0.846834	0.839228	0.895522	0.901505	0.910145	0.862543	0.856859	0.92891	0.870861	0.876667	0.908116	0.926024	0.873333	0.898305	0.865906	0.821429	0.847988	0.827795	0.909385	0.866097	0.879257	0.900685	0.894378	0.803226
S84	0.841897	0.84743	0.818533	0.818913	0.834025	0.812601	0.82069	0.818868	0.830631	0.856392	0.841085	0.860465	0.839869	0.80624	0.781879	0.73913	0.831683	0.848387	0.837937	0.891709	0.865749	0.930018	0.83274	0.876471	0.764331	0.80924	0.814332	0.858006	0.872752	0.85044	0.850174	0.814141	0.894737	0.808725	0.783784	0.866667	0.898531	0.817568	0.8	0.823954	0.799342	0.806938	0.83792	0.881967	0.804035	0.824451	0.864583	0.865285	0.803922
S85	0.791489	0.834215	0.813278	0.813449	0.865471	0.831904	0.816176	0.82996	0.803468	0.835514	0.8	0.782027	0.802083	0.73822	0.714286	0.726974	0.810526	0.849315	0.83432	0.90991	0.845872	0.913215	0.825095	0.854037	0.783784	0.829921	0.778547	0.782748	0.851528	0.80805	0.821561	0.777778	0.865	0.810714	0.78777	0.796388	0.910238	0.784173	0.837349	0.856925	0.79021	0.830941	0.786408	0.808362	0.768997	0.707641	0.811111	0.848987	0.8125
S86	0.879418	0.84083	0.866126	0.872881	0.894967	0.892256	0.895495	0.829703	0.807547	0.879121	0.873727	0.895131	0.901193	0.876712	0.870403	0.80937	0.879518	0.878992	0.876448	0.858657	0.852518	0.899614	0.891993	0.890076	0.834163	0.832817	0.792869	0.912088	0.882521	0.832572	0.825137	0.859574	0.871763	0.803853	0.767196	0.848387	0.925414	0.851852	0.795556	0.778443	0.773585	0.789969	0.825119	0.907692	0.850523	0.843393	0.869328	0.790614	0.839864
S87	0.718261	0.800595	0.798978	0.734982	0.814882	0.741279	0.75963	0.772955	0.695513	0.74375	0.764103	0.742038	0.735683	0.716814	0.723308	0.71669	0.733333	0.788099	0.754902	0.848485	0.815385	0.885621	0.70523	0.76769	0.733142	0.713514	0.789165	0.764706	0.732323	0.821571	0.847589	0.730496	0.887293	0.717293	0.658094	0.714286	0.93154	0.72466	0.672302	0.745407	0.701625	0.765027	0.745505	0.773196	0.719528	0.717115	0.770543	0.907407	0.770925
S88	0.80334	0.827044	0.84029	0.85283	0.848544	0.840491	0.88907	0.801066	0.857143	0.86755	0.843352	0.837838	0.857364	0.825545	0.748808	0.763663	0.827856	0.852986	0.868056	0.88141	0.85342	0.885417	0.848739	0.831697	0.812405	0.889205	0.860896	0.789928	0.854497	0.818182	0.841845	0.784091	0.855006	0.831479	0.8048	0.817109	0.907928	0.7824	0.836289	0.898072	0.822153	0.890805	0.836972	0.888025	0.746905	0.755589	0.871921	0.869281	0.848062
S89	0.569472	0.838816	0.801147	0.772908	0.897331	0.673077	0.832479	0.828037	0.760714	0.621528	0.78119	0.638298	0.636953	0.641694	0.730449	0.8151	0.626841	0.8016	0.733577	0.899329	0.812287	0.916058	0.696649	0.661314	0.810427	0.715976	0.825525	0.649175	0.771978	0.834061	0.861831	0.712	0.876338	0.793677	0.708543	0.636923	0.923077	0.768844	0.78156	0.727794	0.735726	0.820359	0.693475	0.671545	0.759657	0.735614	0.6179	0.907534	0.78282
S90	0.652361	0.776199	0.694561	0.719912	0.855204	0.682211	0.788889	0.767347	0.708738	0.676083	0.739496	0.672447	0.702797	0.690685	0.665468	0.751656	0.64311	0.713793	0.689861	0.912886	0.781885	0.912525	0.697318	0.68125	0.768707	0.721078	0.752613	0.720257	0.651537	0.741433	0.808989	0.643956	0.81407	0.726619	0.652174	0.695868	0.901269	0.75	0.721212	0.730475	0.651408	0.778491	0.697068	0.712281	0.633028	0.625418	0.69403	0.862709	0.741259
S91	0.45898	0.843066	0.796976	0.742081	0.896956	0.677305	0.805714	0.827368	0.716	0.569767	0.75705	0.583333	0.51526	0.523466	0.674677	0.779287	0.520871	0.787611	0.704918	0.921642	0.760456	0.897541	0.656805	0.6448	0.783595	0.694805	0.824687	0.624382	0.781437	0.866029	0.888247	0.731818	0.892446	0.778189	0.713222	0.616949	0.92219	0.769088	0.770543	0.705329	0.732369	0.8125	0.676127	0.636036	0.768388	0.749571	0.619962	0.90458	0.734291
S92	0.768322	0.807692	0.797701	0.772947	0.839599	0.83209	0.830986	0.785235	0.711864	0.79918	0.78291	0.823529	0.784499	0.794677	0.808967	0.800357	0.782027	0.791434	0.782609	0.779528	0.678715	0.895652	0.799582	0.815745	0.801835	0.809524	0.73258	0.813472	0.80625	0.796327	0.808554	0.723301	0.848606	0.789474	0.768173	0.772242	0.897898	0.791749	0.811994	0.809836	0.75619	0.803448	0.78634	0.810247	0.774141	0.765766	0.776876	0.834677	0.810964
S93	0.828729	0.83878	0.871658	0.84136	0.887574	0.894737	0.885321	0.854922	0.751825	0.892272	0.854839	0.893976	0.901709	0.862366	0.818584	0.888	0.891775	0.87395	0.844612	0.722595	0.643021	0.894737	0.880383	0.902985	0.896694	0.897533	0.8	0.911197	0.875648	0.884758	0.823256	0.834758	0.919075	0.840708	0.857143	0.848303	0.927273	0.84375	0.859712	0.861566	0.849138	0.845857	0.819608	0.896996	0.88	0.882591	0.888889	0.848276	0.880342
S94	0.878935	0.882353	0.877647	0.881188	0.897172	0.897338	0.897331	0.87643	0.792208	0.882845	0.853428	0.892704	0.8921	0.887597	0.89662	0.872958	0.88694	0.882353	0.875556	0.843373	0.790984	0.866667	0.863539	0.911414	0.850467	0.854671	0.831094	0.884007	0.888889	0.894737	0.821206	0.830846	0.916555	0.856859	0.835671	0.847826	0.914634	0.847695	0.874794	0.873333	0.864078	0.884211	0.836007	0.860735	0.890183	0.875229	0.859213	0.860082	0.880539
S95	0.807615	0.869128	0.874755	0.857143	0.907368	0.895425	0.881326	0.85086	0.762774	0.879433	0.850688	0.82971	0.844628	0.837209	0.830221	0.827316	0.843072	0.879282	0.865672	0.825342	0.777003	0.869403	0.798198	0.895988	0.84219	0.849398	0.742998	0.883969	0.832402	0.842963	0.816578	0.819672	0.896261	0.847199	0.825641	0.836991	0.927224	0.866667	0.847042	0.793003	0.777038	0.795732	0.836167	0.893864	0.825328	0.816165	0.876977	0.891608	0.795041
S96	0.891156	0.873606	0.889625	0.902778	0.8753	0.913357	0.902913	0.849462	0.877551	0.885375	0.853659	0.890688	0.868373	0.827206	0.898305	0.799655	0.866913	0.884685	0.899582	0.885932	0.848837	0.832636	0.859155	0.886179	0.793961	0.887789	0.803279	0.859296	0.869301	0.873582	0.795678	0.804651	0.891051	0.86064	0.855787	0.765517	0.923977	0.772296	0.83622	0.88535	0.826888	0.896321	0.816638	0.893578	0.847377	0.815009	0.866928	0.848249	0.882998
S97	0.852495	0.853047	0.84778	0.853982	0.8627	0.867596	0.869159	0.802062	0.72549	0.821293	0.830149	0.85214	0.855379	0.858156	0.825771	0.833055	0.836007	0.84	0.863454	0.875458	0.764925	0.879518	0.876209	0.848819	0.842196	0.84984	0.746924	0.850891	0.828909	0.783359	0.78828	0.795556	0.865992	0.807623	0.802559	0.76	0.900568	0.864717	0.789313	0.842593	0.751332	0.805825	0.812808	0.844248	0.784284	0.780776	0.834275	0.857678	0.820106
S98	0.803279	0.801527	0.776765	0.808612	0.861042	0.822222	0.800399	0.809313	0.701681	0.776423	0.78032	0.8125	0.778612	0.781132	0.82205	0.780531	0.757116	0.792976	0.810345	0.847656	0.749004	0.87069	0.813665	0.8203	0.795993	0.797297	0.719626	0.811321	0.810559	0.784411	0.793939	0.740385	0.846764	0.779497	0.777778	0.756184	0.880597	0.816764	0.800322	0.794788	0.731569	0.791096	0.770435	0.785311	0.736585	0.72093	0.758551	0.844	0.748593
S99	0.89243	0.873122	0.883268	0.894523	0.903766	0.915447	0.871528	0.878327	0.829401	0.880071	0.859375	0.891892	0.884868	0.844628	0.868243	0.8375	0.863787	0.896104	0.888683	0.860307	0.82669	0.858998	0.853047	0.908284	0.849359	0.88006	0.829508	0.860182	0.872045	0.858407	0.807018	0.841141	0.894231	0.834459	0.843537	0.812793	0.927517	0.829932	0.859195	0.820029	0.817881	0.863429	0.836923	0.884488	0.843478	0.801262	0.842657	0.81913	0.871711
S100	0.973799	0.992793	0.982979	0.964365	0.97235	0.989492	0.977444	0.983402	0.980276	0.984704	0.982906	0.980431	0.943262	0.925134	0.945255	0.912752	0.9319	0.975524	0.975758	0.977901	0.984991	0.971717	0.984436	0.96519	0.958621	0.980738	0.943463	0.928339	0.943704	0.977918	0.961977	0.93736	0.98731	0.981752	0.948529	0.929648	0.994294	0.9375	0.95092	0.956589	0.953571	0.970732	0.960396	0.975089	0.934985	0.911864	0.950758	0.977401	0.950355
S101	0.583062	0.876231	0.785942	0.785124	0.891525	0.702889	0.848837	0.868339	0.806938	0.655376	0.820513	0.706147	0.594444	0.645746	0.784091	0.848404	0.512605	0.782967	0.766513	0.905579	0.840348	0.923195	0.704478	0.649746	0.817935	0.691913	0.847645	0.628571	0.754513	0.807595	0.8739	0.751244	0.900424	0.818182	0.745714	0.657371	0.866978	0.797143	0.79703	0.6804	0.743017	0.83917	0.671916	0.662953	0.730673	0.742627	0.622807	0.886463	0.791667
S102	0.852814	0.846154	0.822785	0.84989	0.826484	0.853913	0.850746	0.781893	0.808219	0.821632	0.805085	0.848544	0.830986	0.79115	0.800725	0.746667	0.797153	0.8125	0.847695	0.882998	0.817505	0.859719	0.849421	0.833333	0.784247	0.830941	0.775439	0.838188	0.826215	0.811912	0.777358	0.742794	0.873737	0.782609	0.773723	0.793677	0.906383	0.79927	0.79878	0.827427	0.755319	0.825525	0.796721	0.848057	0.753846	0.754209	0.838346	0.820561	0.785211
S103	0.507937	0.840266	0.767442	0.753535	0.895833	0.656402	0.83737	0.840909	0.783002	0.602812	0.801556	0.579892	0.62623	0.634267	0.723906	0.831776	0.599338	0.81877	0.719039	0.921902	0.792746	0.944547	0.707143	0.628319	0.830671	0.736921	0.866013	0.636364	0.775312	0.838235	0.898601	0.736308	0.880096	0.804714	0.728814	0.657854	0.919679	0.8	0.799427	0.730825	0.785479	0.842663	0.711656	0.608553	0.751445	0.707547	0.627178	0.916811	0.803279
S104	0.655678	0.856921	0.795699	0.75419	0.904215	0.714719	0.841935	0.838596	0.798319	0.718494	0.816547	0.672788	0.711656	0.74114	0.745283	0.842105	0.702786	0.821212	0.746141	0.933439	0.832528	0.927959	0.704319	0.730556	0.820359	0.763713	0.862385	0.709402	0.792923	0.850416	0.892508	0.738318	0.888128	0.808176	0.731013	0.722628	0.931559	0.787975	0.781081	0.738063	0.79321	0.829303	0.729107	0.689231	0.771117	0.734513	0.691558	0.915994	0.788344
S105	0.793103	0.808642	0.779751	0.800738	0.927894	0.801205	0.8432	0.766957	0.79	0.814935	0.778966	0.761589	0.805175	0.761468	0.74415	0.727141	0.784946	0.819549	0.823129	0.933962	0.84984	0.931973	0.746293	0.776552	0.71471	0.793296	0.754173	0.830269	0.757812	0.752407	0.851373	0.777778	0.8479	0.74103	0.733124	0.773913	0.916877	0.695447	0.702013	0.826558	0.748851	0.751412	0.808298	0.819847	0.726658	0.686676	0.819646	0.887821	0.771689
S106	0.73025	0.805195	0.736347	0.737255	0.850505	0.765823	0.736931	0.74954	0.714789	0.756849	0.705104	0.77972	0.7568	0.742765	0.740558	0.671233	0.722132	0.756714	0.723022	0.831126	0.750842	0.863309	0.756522	0.78355	0.703588	0.75731	0.795853	0.765926	0.8125	0.789928	0.819421	0.704724	0.856302	0.694581	0.679339	0.741641	0.92126	0.709091	0.719495	0.773371	0.732689	0.775148	0.73913	0.797753	0.751061	0.717358	0.762309	0.85473	0.7792
S107	0.743689	0.761438	0.757116	0.735178	0.873727	0.802548	0.79966	0.80334	0.659574	0.786207	0.733333	0.795775	0.780998	0.747573	0.758678	0.696784	0.769106	0.780604	0.771739	0.84	0.772881	0.884058	0.789842	0.773585	0.745683	0.767647	0.794543	0.791356	0.808743	0.768452	0.766724	0.702381	0.850888	0.695868	0.687188	0.70948	0.923483	0.74376	0.712271	0.786325	0.682334	0.747024	0.770739	0.802908	0.70128	0.697063	0.774359	0.846939	0.797101
S108	0.846729	0.759494	0.758684	0.836502	0.886497	0.861111	0.825944	0.774597	0.756849	0.826667	0.809174	0.877551	0.853354	0.852665	0.8112	0.741456	0.820472	0.824345	0.853147	0.848387	0.822951	0.937063	0.878173	0.864598	0.808219	0.777143	0.716952	0.875543	0.840426	0.758087	0.804312	0.820611	0.847399	0.776	0.716586	0.735905	0.928021	0.848631	0.731139	0.822715	0.736264	0.789017	0.844802	0.884194	0.809129	0.763118	0.854545	0.835526	0.868955
S109	0.824219	0.829228	0.912214	0.872763	0.872951	0.936	0.921502	0.865672	0.875223	0.896014	0.900383	0.900885	0.867314	0.866667	0.863787	0.833846	0.892157	0.865815	0.846995	0.869347	0.843271	0.883424	0.901408	0.897959	0.84858	0.911374	0.777419	0.838323	0.871056	0.843023	0.731034	0.780439	0.902613	0.797342	0.809365	0.729647	0.933775	0.769231	0.78187	0.891273	0.762215	0.790732	0.730303	0.909091	0.831429	0.813665	0.848797	0.805128	0.902913
S110	0.865801	0.831843	0.881857	0.89404	0.86758	0.909565	0.899254	0.855967	0.76908	0.882353	0.889831	0.891262	0.897887	0.893805	0.880435	0.88	0.893238	0.895833	0.891784	0.857404	0.817505	0.903808	0.895753	0.902516	0.832192	0.8437	0.817544	0.87055	0.893962	0.827586	0.724528	0.78714	0.914141	0.775362	0.861314	0.823627	0.920567	0.828467	0.844512	0.879815	0.812057	0.883683	0.816393	0.886926	0.895385	0.861953	0.860902	0.820561	0.873239
S111	0.756345	0.729651	0.820896	0.793814	0.887125	0.84375	0.828571	0.749593	0.715625	0.801829	0.763727	0.804348	0.779053	0.760807	0.750367	0.679012	0.782923	0.784397	0.796178	0.893491	0.831832	0.869427	0.771252	0.801307	0.761571	0.785714	0.788269	0.801874	0.809406	0.783572	0.781487	0.703448	0.852334	0.718062	0.725258	0.717808	0.928058	0.748892	0.709554	0.807198	0.717172	0.783422	0.775372	0.821583	0.750963	0.739972	0.794251	0.840361	0.79627
S112	0.8659	0.806139	0.853933	0.859649	0.879518	0.905512	0.889262	0.81685	0.796848	0.890971	0.857143	0.916522	0.853503	0.8432	0.869281	0.757576	0.871383	0.852201	0.867621	0.884679	0.855946	0.878354	0.868512	0.882184	0.850932	0.874818	0.730159	0.879056	0.870095	0.833811	0.681356	0.819961	0.856808	0.761438	0.769737	0.72466	0.924183	0.828947	0.740223	0.884344	0.733974	0.790869	0.829851	0.926518	0.780282	0.795107	0.878378	0.791597	0.869427
S113	0.859259	0.789639	0.855072	0.811676	0.895349	0.886677	0.856678	0.815603	0.718166	0.861157	0.832727	0.881956	0.860681	0.835148	0.8	0.781711	0.846875	0.856269	0.87175	0.8592	0.843902	0.902946	0.855705	0.876751	0.797583	0.843972	0.790123	0.810345	0.875826	0.837989	0.773026	0.795841	0.864368	0.749206	0.785942	0.755523	0.920817	0.811502	0.754768	0.837689	0.744548	0.799139	0.799419	0.888199	0.796703	0.770833	0.859016	0.82708	0.851393
S114	0.752381	0.818182	0.759259	0.688564	0.848485	0.812383	0.797571	0.752252	0.748401	0.789691	0.711628	0.788584	0.752852	0.720841	0.713725	0.645161	0.753846	0.749064	0.7593	0.90099	0.793939	0.881838	0.714286	0.760943	0.719557	0.777778	0.844697	0.75	0.824176	0.818792	0.819672	0.613692	0.888	0.717647	0.703557	0.749553	0.918552	0.687747	0.729642	0.792422	0.685824	0.774697	0.778169	0.801527	0.717105	0.728261	0.783673	0.853955	0.756654
S115	0.902637	0.861017	0.889109	0.904959	0.910448	0.924092	0.929453	0.84913	0.867159	0.921147	0.888668	0.923077	0.913189	0.838926	0.855918	0.822504	0.888702	0.901153	0.890566	0.913495	0.876761	0.939623	0.938069	0.898051	0.80813	0.881459	0.800333	0.882897	0.878873	0.796712	0.761141	0.850622	0.871203	0.797599	0.75475	0.756329	0.94837	0.813472	0.787482	0.876471	0.815126	0.827692	0.862715	0.922948	0.817915	0.7664	0.893428	0.795053	0.913189
S116	0.859155	0.791246	0.878193	0.836066	0.852008	0.898361	0.887916	0.8119	0.783883	0.871886	0.850099	0.898182	0.870647	0.82	0.812606	0.785827	0.845896	0.859247	0.857678	0.859107	0.825175	0.910112	0.902351	0.886736	0.802908	0.836858	0.775207	0.874426	0.837535	0.786033	0.720354	0.790123	0.876663	0.741056	0.74271	0.751572	0.924324	0.73928	0.739508	0.853801	0.752922	0.819572	0.795349	0.900166	0.792701	0.786963	0.869489	0.817544	0.86733
S117	0.931915	0.901235	0.941909	0.91757	0.892377	0.921098	0.886029	0.789474	0.884393	0.936449	0.870833	0.946463	0.923611	0.951134	0.896429	0.828947	0.915789	0.90411	0.925049	0.888288	0.908257	0.901381	0.931559	0.913043	0.868243	0.908661	0.858131	0.913738	0.912664	0.854489	0.851301	0.856209	0.885	0.853571	0.773381	0.783251	0.946704	0.852518	0.825301	0.91172	0.811189	0.872408	0.886731	0.944251	0.884498	0.860465	0.903704	0.826888	0.923611
S118	0.765363	0.757098	0.814208	0.75	0.85575	0.830769	0.829787	0.771836	0.720137	0.807309	0.758684	0.813559	0.800933	0.715625	0.671451	0.712593	0.78022	0.754224	0.756098	0.868167	0.75817	0.902439	0.797639	0.805907	0.760243	0.792023	0.727132	0.757576	0.801061	0.800842	0.755372	0.707224	0.856978	0.700159	0.723917	0.721893	0.917949	0.749599	0.715458	0.801105	0.680751	0.766571	0.740146	0.831513	0.721379	0.715994	0.795717	0.82623	0.785381
S119	0.799127	0.837838	0.880851	0.817372	0.843318	0.898424	0.890977	0.780083	0.877712	0.873805	0.84188	0.8591	0.833333	0.793226	0.755474	0.697987	0.845878	0.821678	0.846465	0.893186	0.864916	0.862626	0.832685	0.857595	0.82069	0.87801	0.85159	0.830619	0.863704	0.870662	0.802281	0.749441	0.895939	0.821168	0.808824	0.815745	0.914408	0.757353	0.797546	0.882171	0.792857	0.882927	0.834983	0.88968	0.801858	0.80678	0.856061	0.86064	0.843972
S120	0.777778	0.82623	0.889524	0.849206	0.799591	0.891374	0.873935	0.776536	0.75089	0.868512	0.835564	0.872792	0.838449	0.818182	0.757877	0.781874	0.849918	0.818182	0.810909	0.752508	0.710884	0.858182	0.869947	0.860262	0.829921	0.870206	0.816425	0.835575	0.849315	0.83164	0.666093	0.733068	0.871886	0.72471	0.782972	0.791411	0.907407	0.792988	0.80198	0.862857	0.772358	0.844776	0.794251	0.87034	0.78602	0.789147	0.828473	0.825939	0.84168
S121	0.816135	0.819048	0.900917	0.858779	0.815324	0.925697	0.914333	0.834829	0.800687	0.886288	0.889503	0.890785	0.856025	0.795597	0.820225	0.839046	0.873618	0.839258	0.817544	0.809061	0.769737	0.870175	0.887946	0.886846	0.816794	0.905444	0.843994	0.834543	0.88	0.867419	0.697171	0.739464	0.911935	0.772071	0.835218	0.767857	0.930412	0.780291	0.81293	0.902778	0.795276	0.872464	0.812041	0.89325	0.850208	0.846617	0.854063	0.811881	0.884194
S122	0.712062	0.725041	0.745247	0.754455	0.832653	0.783094	0.792517	0.717472	0.705151	0.782383	0.721374	0.802469	0.754839	0.714749	0.711921	0.634969	0.749186	0.729299	0.727768	0.823038	0.735144	0.891107	0.775439	0.781977	0.732704	0.784978	0.790997	0.814925	0.800274	0.797101	0.790378	0.685885	0.85782	0.652318	0.646667	0.705972	0.92074	0.68	0.669492	0.777461	0.698052	0.758569	0.773414	0.822006	0.7151	0.721362	0.80137	0.826235	0.783871
S123	0.673394	0.76324	0.802513	0.731343	0.888676	0.796353	0.812601	0.789104	0.649832	0.744262	0.754955	0.729097	0.745008	0.709877	0.656693	0.686676	0.739535	0.775417	0.756014	0.815873	0.770968	0.872852	0.747088	0.771905	0.754123	0.723944	0.761103	0.791726	0.750656	0.786408	0.781403	0.715356	0.865143	0.675591	0.641838	0.672515	0.928934	0.711569	0.64276	0.721311	0.684699	0.740741	0.751804	0.790447	0.699864	0.689808	0.769106	0.854369	0.766513
S124	0.809524	0.810345	0.806061	0.810127	0.873638	0.869128	0.827648	0.822485	0.793233	0.857664	0.821501	0.865672	0.826825	0.78157	0.818499	0.780998	0.828473	0.785595	0.8	0.848592	0.817204	0.9	0.814471	0.878234	0.712397	0.802469	0.780034	0.809077	0.837143	0.766313	0.756806	0.75	0.864699	0.748691	0.72232	0.742765	0.917355	0.73638	0.734121	0.814925	0.753846	0.796875	0.803487	0.860307	0.770492	0.733333	0.830018	0.838129	0.820034
S125	0.712	0.815745	0.757812	0.788187	0.840336	0.800979	0.801394	0.793893	0.774135	0.80531	0.772549	0.775769	0.805281	0.781095	0.684746	0.711599	0.773333	0.801303	0.787709	0.832479	0.777391	0.880819	0.830935	0.801187	0.762058	0.837594	0.799342	0.756098	0.827057	0.804734	0.795775	0.734151	0.860241	0.762712	0.784983	0.743349	0.919246	0.778157	0.772334	0.819505	0.770764	0.832572	0.768519	0.834437	0.767442	0.731013	0.792982	0.818499	0.811881
S126	0.712598	0.761983	0.657692	0.747495	0.917355	0.78744	0.828179	0.830827	0.759425	0.769634	0.776062	0.746881	0.811075	0.813421	0.772575	0.820433	0.782895	0.800643	0.798165	0.908938	0.828473	0.933945	0.804965	0.800587	0.834921	0.812779	0.850649	0.828313	0.823448	0.839181	0.899306	0.778672	0.892601	0.789298	0.791246	0.81762	0.930759	0.814815	0.803419	0.833094	0.803279	0.834586	0.810976	0.820261	0.804598	0.7875	0.802768	0.910499	0.801303
S127	0.714286	0.83542	0.729958	0.743929	0.917808	0.73913	0.824627	0.831276	0.757339	0.764706	0.766949	0.669903	0.795775	0.79115	0.673913	0.833333	0.747331	0.802083	0.767535	0.93053	0.810056	0.955912	0.776062	0.704403	0.780822	0.776715	0.859649	0.805825	0.717231	0.733542	0.901887	0.742794	0.810606	0.75	0.726277	0.806988	0.926241	0.751825	0.780488	0.787365	0.794326	0.822294	0.793443	0.784452	0.726154	0.659933	0.774436	0.928972	0.795775
S128	0.803723	0.851744	0.684909	0.831615	0.901235	0.8125	0.858647	0.863415	0.80625	0.85061	0.813644	0.782609	0.876614	0.873199	0.779736	0.8738	0.84081	0.860993	0.847134	0.899408	0.840841	0.961783	0.863988	0.783007	0.834502	0.767196	0.802575	0.874163	0.606436	0.640156	0.915023	0.837931	0.67861	0.820852	0.825702	0.879452	0.930456	0.834564	0.836943	0.81491	0.849928	0.836898	0.864682	0.861871	0.776637	0.626556	0.863843	0.936747	0.830703
S129	0.823647	0.802013	0.835616	0.828571	0.835789	0.856209	0.849913	0.705545	0.784672	0.808511	0.779961	0.862319	0.828099	0.797342	0.745331	0.66719	0.806344	0.797716	0.83209	0.869863	0.797909	0.88806	0.823423	0.809807	0.758454	0.843373	0.822076	0.850382	0.843575	0.783704	0.798942	0.754098	0.840772	0.73854	0.692308	0.730408	0.916442	0.733333	0.751804	0.825073	0.747088	0.807927	0.802164	0.87728	0.778748	0.762282	0.834798	0.762238	0.834711
S130	0.612245	0.778535	0.661355	0.758836	0.892704	0.684909	0.776596	0.824903	0.751391	0.686486	0.784	0.627993	0.701342	0.703204	0.634483	0.808917	0.698305	0.781457	0.685009	0.888696	0.734513	0.946869	0.732601	0.662651	0.839869	0.752672	0.842809	0.773994	0.592645	0.642643	0.896057	0.76618	0.729268	0.775862	0.729167	0.755167	0.929059	0.805556	0.766082	0.772526	0.783784	0.829985	0.742947	0.740741	0.675516	0.549839	0.728571	0.918295	0.805369
S131	0.850427	0.844248	0.870833	0.864924	0.842342	0.879518	0.874539	0.768293	0.791103	0.842402	0.841004	0.888676	0.888502	0.877408	0.849462	0.831683	0.84507	0.859107	0.861386	0.862568	0.845304	0.89703	0.874046	0.878505	0.854237	0.876777	0.774306	0.88141	0.868613	0.847826	0.772388	0.820569	0.869674	0.767025	0.772563	0.782537	0.921238	0.844765	0.797583	0.859542	0.789474	0.8272	0.818182	0.905594	0.844512	0.813333	0.866171	0.822551	0.843206
S132	0.746589	0.829508	0.771429	0.75	0.852761	0.817891	0.826235	0.776536	0.786477	0.792388	0.770554	0.80212	0.789984	0.743506	0.711443	0.668203	0.771615	0.760766	0.767273	0.879599	0.789116	0.909091	0.789104	0.732169	0.735433	0.820059	0.845411	0.814649	0.830137	0.791001	0.869191	0.685259	0.867141	0.71476	0.702838	0.782209	0.928571	0.716194	0.739745	0.811429	0.736585	0.802985	0.803328	0.824959	0.726106	0.739535	0.801029	0.860068	0.799677
S133	0.802867	0.832061	0.708772	0.781421	0.865169	0.839046	0.825949	0.783505	0.805601	0.804173	0.809859	0.839607	0.807229	0.773071	0.805556	0.735632	0.796353	0.785714	0.815126	0.897356	0.813586	0.912605	0.814332	0.775956	0.764706	0.825726	0.801802	0.823529	0.850323	0.798365	0.830671	0.714808	0.864865	0.753086	0.720497	0.7934	0.905119	0.726708	0.75	0.836242	0.757576	0.826573	0.798867	0.848943	0.734584	0.768116	0.83758	0.857369	0.813253
S134	0.862069	0.873457	0.879218	0.841328	0.870968	0.88253	0.8848	0.794783	0.81	0.883117	0.860963	0.89404	0.863014	0.856269	0.856474	0.814224	0.852535	0.846617	0.870748	0.886792	0.840256	0.911565	0.868204	0.856552	0.833581	0.877095	0.793627	0.833098	0.864583	0.818432	0.799677	0.755556	0.8479	0.809672	0.733124	0.715942	0.906801	0.789639	0.777181	0.861789	0.794793	0.833333	0.808298	0.887023	0.783491	0.780381	0.855072	0.804487	0.856925
S135	0.929032	0.882064	0.913043	0.92691	0.923077	0.929078	0.953125	0.898204	0.910864	0.904	0.90625	0.939394	0.942308	0.951574	0.93	0.928571	0.917073	0.929245	0.936599	0.929114	0.932468	0.930836	0.934426	0.92562	0.930556	0.949474	0.909091	0.95279	0.935484	0.925926	0.888889	0.899666	0.93125	0.92	0.90404	0.919822	0.9783	0.924242	0.936508	0.93159	0.898058	0.910064	0.921397	0.937198	0.907631	0.914027	0.931579	0.921671	0.913462
S136	0.739759	0.757812	0.761124	0.743842	0.846547	0.818182	0.799591	0.694761	0.711207	0.775	0.741176	0.799145	0.792706	0.799228	0.774257	0.743219	0.805825	0.761815	0.783186	0.916	0.771429	0.920354	0.774947	0.796265	0.746741	0.768966	0.76673	0.821366	0.835443	0.77665	0.813665	0.688119	0.844295	0.750495	0.680639	0.747292	0.917933	0.780439	0.763547	0.803987	0.659574	0.727273	0.687389	0.818882	0.794362	0.758684	0.785567	0.844262	0.773512
S137	0.697917	0.77131	0.727273	0.706667	0.827778	0.770624	0.790393	0.705882	0.736721	0.746102	0.715736	0.73913	0.759184	0.778234	0.751055	0.747126	0.756198	0.726908	0.75772	0.906183	0.742919	0.885986	0.740909	0.738351	0.758893	0.806922	0.735772	0.792593	0.800333	0.814286	0.814159	0.672922	0.843137	0.721519	0.723404	0.770554	0.913876	0.73617	0.754325	0.796848	0.699588	0.759704	0.770677	0.754098	0.751748	0.751938	0.779736	0.859956	0.763265
S138	0.905512	0.882845	0.898219	0.892473	0.837535	0.931174	0.920879	0.807407	0.888372	0.887892	0.877238	0.921659	0.909651	0.900826	0.919321	0.872832	0.912682	0.846465	0.909091	0.914163	0.881579	0.913876	0.894737	0.891892	0.884692	0.912088	0.840491	0.925512	0.926421	0.910233	0.857461	0.87027	0.912799	0.872611	0.880086	0.896154	0.942308	0.858672	0.888696	0.911972	0.813665	0.851301	0.852552	0.913402	0.884007	0.906433	0.906874	0.881057	0.905544
S139	0.840399	0.843373	0.859564	0.846939	0.713528	0.88716	0.882105	0.675294	0.826667	0.83691	0.824818	0.885463	0.861933	0.884921	0.8778	0.821892	0.856287	0.782524	0.849315	0.909465	0.861345	0.885845	0.833698	0.812174	0.83174	0.876325	0.811395	0.881508	0.873786	0.847487	0.812367	0.74359	0.852257	0.816701	0.770021	0.796296	0.919255	0.823409	0.811765	0.863946	0.77336	0.831541	0.854281	0.877228	0.830221	0.842402	0.872611	0.805907	0.865878
S140	0.9631	0.967391	0.957597	0.961832	0.927126	0.973958	0.965217	0.938983	0.86875	0.952381	0.950178	0.962963	0.973475	0.967914	0.939058	0.96088	0.962264	0.958442	0.954545	0.910112	0.878613	0.922078	0.957187	0.964045	0.949109	0.958716	0.920844	0.962529	0.97541	0.964206	0.929204	0.930769	0.97005	0.927978	0.938375	0.936585	0.980545	0.94958	0.96129	0.934498	0.941019	0.934579	0.952267	0.952	0.947712	0.940447	0.917889	0.918605	0.925729
S141	0.937173	0.920668	0.928934	0.930295	0.882682	0.947475	0.938596	0.847291	0.930394	0.919463	0.892857	0.935632	0.909836	0.896907	0.936441	0.923077	0.941909	0.866935	0.904535	0.940043	0.912473	0.885442	0.917808	0.920863	0.884921	0.941499	0.930612	0.94052	0.926544	0.946237	0.933333	0.902965	0.949438	0.90678	0.91453	0.923225	0.952	0.901709	0.927083	0.929701	0.904959	0.940631	0.920755	0.930041	0.922807	0.902724	0.915929	0.925275	0.909836
S142	0.708571	0.771812	0.679558	0.695015	0.883436	0.758099	0.783019	0.770053	0.744361	0.744578	0.711111	0.751861	0.785088	0.783664	0.759091	0.795082	0.764444	0.788793	0.751938	0.917241	0.774118	0.922481	0.738916	0.778626	0.779661	0.805825	0.790393	0.814229	0.798942	0.825095	0.875598	0.710914	0.855882	0.777273	0.775229	0.799591	0.91231	0.770642	0.816176	0.810056	0.769912	0.806706	0.807229	0.77533	0.784387	0.784232	0.77619	0.881797	0.780702
S143	0.790368	0.808889	0.824658	0.773256	0.756839	0.819742	0.803279	0.755968	0.835821	0.832536	0.807163	0.82266	0.812636	0.807018	0.760722	0.763747	0.8234	0.785867	0.794872	0.881279	0.813084	0.882051	0.799511	0.802657	0.810526	0.861004	0.830803	0.842829	0.85614	0.852552	0.852732	0.707602	0.888726	0.810384	0.799544	0.821138	0.90604	0.794989	0.835466	0.87037	0.775824	0.835294	0.816367	0.842451	0.80037	0.843299	0.834515	0.849765	0.808279
S144	0.645833	0.821206	0.757576	0.68	0.872222	0.726358	0.768559	0.79902	0.741339	0.683742	0.736041	0.679634	0.706122	0.696099	0.691983	0.785441	0.698347	0.763052	0.653207	0.910448	0.786492	0.928741	0.686364	0.752688	0.778656	0.748634	0.788618	0.711111	0.747088	0.828571	0.836283	0.656836	0.876751	0.742616	0.680851	0.720841	0.907496	0.719149	0.747405	0.751313	0.711934	0.796673	0.714286	0.704918	0.730769	0.705426	0.669604	0.886214	0.726531
[truncated: 95 more columns]

## Sheet: PβD
	S1	S2	S3	S4	S5	S6	S7	S8	S9	S10	S11	S12	S13	S14	S15	S16	S17	S18	S19	S20	S21	S22	S23	S24	S25	S26	S27	S28	S29	S30	S31	S32	S33	S34	S35	S36	S37	S38	S39	S40	S41	S42	S43	S44	S45	S46	S47	S48	S49
S1	0	0.62481	0.549567	0.710286	0.577099	0.605267	0.441049	0.595121	0.605934	0.531898	0.557163	0.62326	0.632487	0.484757	0.581864	0.417674	0.478801	0.556256	0.593441	0.550441	0.572906	0.607938	0.456621	0.616399	0.523067	0.585754	0.442672	0.672823	0.517978	0.561189	0.518473	0.565907	0.571905	0.519557	0.590408	0.564464	0.473673	0.567368	0.617721	0.581402	0.567554	0.492849	0.523633	0.543138	0.520977	0.640249	0.568434	0.549595	0.502239
S2	0.62481	0	0.481564	0.532582	0.456323	0.499336	0.38207	0.537062	0.578545	0.64082	0.546403	0.541571	0.592508	0.492281	0.538632	0.477461	0.547784	0.554907	0.453245	0.562791	0.54553	0.51365	0.434258	0.52463	0.560106	0.603576	0.551013	0.55082	0.556353	0.598886	0.552214	0.530696	0.616438	0.540036	0.606905	0.557473	0.453743	0.558282	0.629047	0.578246	0.620583	0.577793	0.538267	0.547673	0.524988	0.56603	0.483404	0.547481	0.537909
S3	0.549567	0.481564	0	0.566024	0.463406	0.609585	0.512135	0.502646	0.574752	0.530719	0.537623	0.534992	0.436254	0.467806	0.517804	0.417555	0.463817	0.502041	0.498003	0.526761	0.534144	0.475048	0.387567	0.524983	0.466733	0.461931	0.430489	0.552922	0.470607	0.594432	0.448482	0.477274	0.54346	0.479812	0.517627	0.463736	0.450799	0.471813	0.539594	0.473805	0.505135	0.469434	0.538472	0.503825	0.533992	0.517595	0.514346	0.517539	0.445795
S4	0.710286	0.532582	0.566024	0	0.575847	0.582929	0.515526	0.585284	0.603209	0.505135	0.539087	0.586362	0.521353	0.549402	0.527416	0.45876	0.48084	0.615543	0.572978	0.540742	0.532519	0.566323	0.419566	0.58952	0.519514	0.542192	0.431798	0.583334	0.509583	0.52039	0.509727	0.564697	0.520017	0.488671	0.549997	0.484824	0.468685	0.485574	0.579277	0.460887	0.505936	0.475522	0.471913	0.526723	0.471219	0.57033	0.503415	0.466535	0.421174
S5	0.577099	0.456323	0.463406	0.575847	0	0.51849	0.482364	0.580485	0.469188	0.525101	0.505138	0.579112	0.576033	0.558855	0.53374	0.50855	0.548029	0.630809	0.650723	0.616622	0.606498	0.549339	0.508466	0.537915	0.576727	0.541202	0.543456	0.592624	0.576449	0.524036	0.565971	0.629527	0.539819	0.552628	0.546609	0.579302	0.458641	0.534354	0.552562	0.580687	0.543351	0.487104	0.555784	0.557702	0.525225	0.550882	0.578299	0.496275	0.565127
S6	0.605267	0.499336	0.609585	0.582929	0.51849	0	0.490708	0.566757	0.539228	0.625718	0.530927	0.555435	0.479045	0.485765	0.488871	0.483832	0.565161	0.563783	0.543578	0.610278	0.58676	0.568044	0.470103	0.567213	0.535909	0.462438	0.519115	0.578928	0.535846	0.603425	0.508566	0.553575	0.573364	0.532301	0.528426	0.484336	0.454549	0.589176	0.556449	0.509708	0.55995	0.507272	0.613714	0.580038	0.54874	0.524958	0.497312	0.532074	0.506405
S7	0.441049	0.38207	0.512135	0.515526	0.482364	0.490708	0	0.540263	0.58006	0.526047	0.581734	0.457266	0.460055	0.458408	0.654238	0.595489	0.531713	0.524065	0.535672	0.53814	0.556454	0.496038	0.389689	0.435631	0.531052	0.41274	0.435833	0.451691	0.511329	0.488863	0.425821	0.487006	0.512295	0.501431	0.506244	0.484258	0.398639	0.453789	0.528057	0.386873	0.562273	0.400052	0.446848	0.496889	0.470108	0.419938	0.429578	0.452163	0.44962
S8	0.595121	0.537062	0.502646	0.585284	0.580485	0.566757	0.540263	0	0.612581	0.564582	0.556534	0.575598	0.515229	0.497144	0.590928	0.560521	0.565606	0.660374	0.619002	0.61084	0.610494	0.614359	0.47068	0.567045	0.586206	0.47884	0.562428	0.518276	0.690108	0.652168	0.568253	0.584286	0.675373	0.57349	0.624846	0.522157	0.492859	0.538393	0.610983	0.568715	0.622509	0.5753	0.588109	0.573171	0.589655	0.620726	0.495269	0.56459	0.526679
S9	0.605934	0.578545	0.574752	0.603209	0.469188	0.539228	0.58006	0.612581	0	0.524257	0.69916	0.545096	0.566172	0.396036	0.649562	0.55342	0.501408	0.553415	0.555901	0.626059	0.589784	0.625204	0.436633	0.499859	0.610108	0.722584	0.577499	0.559942	0.594049	0.542202	0.515413	0.562934	0.601767	0.579804	0.618765	0.589442	0.422381	0.560258	0.664174	0.500477	0.64233	0.520804	0.527034	0.511219	0.525345	0.598843	0.471341	0.510588	0.51031
S10	0.531898	0.64082	0.530719	0.505135	0.525101	0.625718	0.526047	0.564582	0.524257	0	0.62206	0.587723	0.574901	0.572915	0.502413	0.5437	0.709235	0.596799	0.509969	0.625984	0.638073	0.553924	0.58104	0.55117	0.57117	0.545653	0.64314	0.548836	0.631517	0.672929	0.626233	0.637816	0.630272	0.622173	0.607084	0.581497	0.487781	0.618556	0.600944	0.552307	0.683477	0.573574	0.640154	0.605459	0.591718	0.592333	0.515544	0.596455	0.567209
S11	0.557163	0.546403	0.537623	0.539087	0.505138	0.530927	0.581734	0.556534	0.69916	0.62206	0	0.575664	0.603001	0.470899	0.536449	0.541834	0.48182	0.613118	0.592324	0.604812	0.53746	0.628561	0.510328	0.494004	0.63673	0.630186	0.552861	0.53639	0.577237	0.525208	0.508922	0.575167	0.542871	0.631746	0.636369	0.594572	0.422702	0.590586	0.6855	0.478039	0.618615	0.526346	0.463605	0.55543	0.486525	0.565139	0.477448	0.551905	0.476988
S12	0.62326	0.541571	0.534992	0.586362	0.579112	0.555435	0.457266	0.575598	0.545096	0.587723	0.575664	0	0.638251	0.564875	0.57355	0.458397	0.55223	0.551985	0.520011	0.507241	0.52826	0.557804	0.507916	0.632012	0.536008	0.550636	0.587499	0.655404	0.582438	0.637279	0.514972	0.541509	0.619448	0.514567	0.589412	0.523428	0.494272	0.549332	0.584307	0.590748	0.565509	0.549846	0.543523	0.615739	0.557016	0.585526	0.557492	0.531005	0.54689
S13	0.632487	0.592508	0.436254	0.521353	0.576033	0.479045	0.460055	0.515229	0.566172	0.574901	0.603001	0.638251	0	0.528713	0.568852	0.448336	0.575535	0.629557	0.607365	0.502005	0.546842	0.633839	0.499277	0.567673	0.545903	0.587012	0.479358	0.675772	0.561889	0.561209	0.54621	0.627592	0.54217	0.549071	0.564201	0.639919	0.498488	0.625138	0.584003	0.522821	0.580141	0.502489	0.533991	0.580022	0.524999	0.59128	0.518432	0.521276	0.505488
S14	0.484757	0.492281	0.467806	0.549402	0.558855	0.485765	0.458408	0.497144	0.396036	0.572915	0.470899	0.564875	0.528713	0	0.449413	0.52029	0.57505	0.65293	0.564603	0.495143	0.598489	0.547204	0.536808	0.546177	0.511135	0.452152	0.532289	0.473034	0.512725	0.5439	0.55717	0.585909	0.552781	0.535668	0.526018	0.490111	0.504873	0.451573	0.523202	0.521173	0.50073	0.418555	0.552507	0.532079	0.569304	0.539302	0.572786	0.519432	0.559187
S15	0.581864	0.538632	0.517804	0.527416	0.53374	0.488871	0.654238	0.590928	0.649562	0.502413	0.536449	0.57355	0.568852	0.449413	0	0.648277	0.5409	0.61768	0.612653	0.553902	0.57931	0.544903	0.40286	0.523747	0.53842	0.491835	0.517709	0.545807	0.553996	0.540815	0.488169	0.50497	0.5774	0.481374	0.547083	0.524673	0.370373	0.550509	0.570384	0.447045	0.593528	0.45512	0.526162	0.535139	0.548176	0.509669	0.478332	0.472689	0.486529
S16	0.417674	0.477461	0.417555	0.45876	0.50855	0.483832	0.595489	0.560521	0.55342	0.5437	0.541834	0.458397	0.448336	0.52029	0.648277	0	0.555096	0.616566	0.582082	0.585742	0.620833	0.53249	0.407881	0.427803	0.55227	0.553798	0.569212	0.449927	0.601144	0.508446	0.596435	0.596838	0.582865	0.553906	0.5798	0.551412	0.427899	0.506568	0.570561	0.479047	0.621209	0.454451	0.555498	0.551358	0.570931	0.503281	0.487023	0.467006	0.521748
S17	0.478801	0.547784	0.463817	0.48084	0.548029	0.565161	0.531713	0.565606	0.501408	0.709235	0.48182	0.55223	0.575535	0.57505	0.5409	0.555096	0	0.591025	0.557648	0.578101	0.664787	0.53813	0.497244	0.53172	0.56283	0.480913	0.626773	0.55116	0.668167	0.640925	0.638484	0.622432	0.61296	0.588648	0.573175	0.594402	0.480156	0.565453	0.57376	0.56765	0.616459	0.568349	0.627682	0.671802	0.608015	0.557074	0.526313	0.559845	0.564114
S18	0.556256	0.554907	0.502041	0.615543	0.630809	0.563783	0.524065	0.660374	0.553415	0.596799	0.613118	0.551985	0.629557	0.65293	0.61768	0.616566	0.591025	0	0.675955	0.59532	0.621548	0.595794	0.507708	0.527204	0.634231	0.565309	0.581908	0.538781	0.627085	0.593706	0.617114	0.659145	0.620257	0.603672	0.599755	0.574111	0.547044	0.570735	0.591296	0.530874	0.621682	0.517879	0.619678	0.620353	0.612606	0.592885	0.579701	0.595774	0.564828
S19	0.593441	0.453245	0.498003	0.572978	0.650723	0.543578	0.535672	0.619002	0.555901	0.509969	0.592324	0.520011	0.607365	0.564603	0.612653	0.582082	0.557648	0.675955	0	0.644534	0.67729	0.610755	0.536155	0.516994	0.612051	0.522404	0.522834	0.624564	0.574211	0.5682	0.584175	0.689583	0.576212	0.618827	0.566478	0.611688	0.4719	0.595071	0.595474	0.524821	0.594412	0.466583	0.603153	0.632905	0.587162	0.545852	0.630057	0.585446	0.505275
S20	0.550441	0.562791	0.526761	0.540742	0.616622	0.610278	0.53814	0.61084	0.626059	0.625984	0.604812	0.507241	0.502005	0.495143	0.553902	0.585742	0.578101	0.59532	0.644534	0	0.716848	0.631114	0.480166	0.488744	0.616882	0.635366	0.641118	0.546955	0.59247	0.577082	0.582553	0.604871	0.568488	0.665212	0.62175	0.585313	0.451231	0.526594	0.639151	0.546594	0.627394	0.56434	0.600706	0.522375	0.539193	0.527012	0.533577	0.556686	0.578438
S21	0.572906	0.54553	0.534144	0.532519	0.606498	0.58676	0.556454	0.610494	0.589784	0.638073	0.53746	0.52826	0.546842	0.598489	0.57931	0.620833	0.664787	0.621548	0.67729	0.716848	0	0.663374	0.496431	0.499578	0.57559	0.531534	0.626026	0.568254	0.637027	0.580537	0.642415	0.592431	0.598095	0.685307	0.608162	0.642167	0.488474	0.558221	0.614023	0.555274	0.622999	0.521868	0.67715	0.582276	0.619584	0.566521	0.564721	0.649375	0.613123
S22	0.607938	0.51365	0.475048	0.566323	0.549339	0.568044	0.496038	0.614359	0.625204	0.553924	0.628561	0.557804	0.633839	0.547204	0.544903	0.53249	0.53813	0.595794	0.610755	0.631114	0.663374	0	0.476249	0.533326	0.582135	0.556237	0.545403	0.613521	0.569043	0.520441	0.552309	0.632041	0.566574	0.642534	0.635717	0.62329	0.466959	0.561893	0.662875	0.533078	0.600054	0.508128	0.574365	0.543914	0.567665	0.655554	0.51127	0.577068	0.521906
S23	0.456621	0.434258	0.387567	0.419566	0.508466	0.470103	0.389689	0.47068	0.436633	0.58104	0.510328	0.507916	0.499277	0.536808	0.40286	0.407881	0.497244	0.507708	0.536155	0.480166	0.496431	0.476249	0	0.58172	0.542679	0.497711	0.583298	0.525938	0.521603	0.514556	0.561625	0.601558	0.572246	0.599871	0.53277	0.627789	0.555613	0.558262	0.484022	0.537469	0.508768	0.457404	0.571927	0.507101	0.535811	0.519301	0.532789	0.515229	0.510794
S24	0.616399	0.52463	0.524983	0.58952	0.537915	0.567213	0.435631	0.567045	0.499859	0.55117	0.494004	0.632012	0.567673	0.546177	0.523747	0.427803	0.53172	0.527204	0.516994	0.488744	0.499578	0.533326	0.58172	0	0.556547	0.515186	0.493051	0.65789	0.552358	0.620331	0.516193	0.589349	0.616681	0.506841	0.629951	0.57304	0.583701	0.583924	0.605311	0.539568	0.570993	0.493234	0.590935	0.599481	0.574876	0.584493	0.596793	0.501368	0.538622
S25	0.523067	0.560106	0.466733	0.519514	0.576727	0.535909	0.531052	0.586206	0.610108	0.57117	0.63673	0.536008	0.545903	0.511135	0.53842	0.55227	0.56283	0.634231	0.612051	0.616882	0.57559	0.582135	0.542679	0.556547	0	0.607073	0.637376	0.58337	0.611144	0.597559	0.668554	0.662377	0.617675	0.675621	0.661001	0.64382	0.519531	0.646414	0.719764	0.559875	0.704994	0.570698	0.612718	0.621006	0.600966	0.620886	0.607047	0.611201	0.560319
S26	0.585754	0.603576	0.461931	0.542192	0.541202	0.462438	0.41274	0.47884	0.722584	0.545653	0.630186	0.550636	0.587012	0.452152	0.491835	0.553798	0.480913	0.565309	0.522404	0.635366	0.531534	0.556237	0.497711	0.515186	0.607073	0	0.65551	0.583457	0.580943	0.549511	0.612581	0.637075	0.567842	0.601218	0.679178	0.673878	0.512513	0.587691	0.687291	0.577028	0.643086	0.569592	0.563286	0.489284	0.537029	0.578041	0.51665	0.475486	0.571905
S27	0.442672	0.551013	0.430489	0.431798	0.543456	0.519115	0.435833	0.562428	0.577499	0.64314	0.552861	0.587499	0.479358	0.532289	0.517709	0.569212	0.626773	0.581908	0.522834	0.641118	0.626026	0.545403	0.583298	0.493051	0.637376	0.65551	0	0.512593	0.635623	0.608021	0.672688	0.605579	0.643462	0.654789	0.647109	0.616186	0.514752	0.598333	0.623585	0.654533	0.691081	0.584841	0.658029	0.566208	0.607296	0.586885	0.58591	0.607333	0.668112
S28	0.672823	0.55082	0.552922	0.583334	0.592624	0.578928	0.451691	0.518276	0.559942	0.548836	0.53639	0.655404	0.675772	0.473034	0.545807	0.449927	0.55116	0.538781	0.624564	0.546955	0.568254	0.613521	0.525938	0.65789	0.58337	0.583457	0.512593	0	0.564485	0.622661	0.588434	0.665312	0.623228	0.619582	0.641476	0.69132	0.532449	0.707161	0.646088	0.550216	0.59092	0.470607	0.622359	0.674748	0.589904	0.634909	0.622223	0.580925	0.518343
S29	0.517978	0.556353	0.470607	0.509583	0.576449	0.535846	0.511329	0.690108	0.594049	0.631517	0.577237	0.582438	0.561889	0.512725	0.553996	0.601144	0.668167	0.627085	0.574211	0.59247	0.637027	0.569043	0.521603	0.552358	0.611144	0.580943	0.635623	0.564485	0	0.655988	0.667805	0.656901	0.690585	0.625789	0.644175	0.630057	0.556407	0.616071	0.618945	0.58578	0.680167	0.593218	0.619218	0.624801	0.627779	0.651647	0.555314	0.622696	0.556416
S30	0.561189	0.598886	0.594432	0.52039	0.524036	0.603425	0.488863	0.652168	0.542202	0.672929	0.525208	0.637279	0.561209	0.5439	0.540815	0.508446	0.640925	0.593706	0.5682	0.577082	0.580537	0.520441	0.514556	0.620331	0.597559	0.549511	0.608021	0.622661	0.655988	0	0.642704	0.637263	0.730825	0.597382	0.643003	0.57918	0.510541	0.632515	0.652694	0.583103	0.669745	0.588034	0.689662	0.615021	0.693538	0.654764	0.575247	0.634701	0.582187
S31	0.518473	0.552214	0.448482	0.509727	0.565971	0.508566	0.425821	0.568253	0.515413	0.626233	0.508922	0.514972	0.54621	0.55717	0.488169	0.596435	0.638484	0.617114	0.584175	0.582553	0.642415	0.552309	0.561625	0.516193	0.668554	0.612581	0.672688	0.588434	0.667805	0.642704	0	0.757673	0.641139	0.704598	0.70947	0.736083	0.561217	0.647553	0.665614	0.651832	0.678972	0.618023	0.682905	0.613783	0.643812	0.653805	0.637963	0.670891	0.552511
S32	0.565907	0.530696	0.477274	0.564697	0.629527	0.553575	0.487006	0.584286	0.562934	0.637816	0.575167	0.541509	0.627592	0.585909	0.50497	0.596838	0.622432	0.659145	0.689583	0.604871	0.592431	0.632041	0.601558	0.589349	0.662377	0.637075	0.605579	0.665312	0.656901	0.637263	0.757673	0	0.652903	0.731287	0.701493	0.732212	0.53574	0.681716	0.700159	0.583546	0.672533	0.617848	0.63218	0.653725	0.632612	0.667061	0.634288	0.595473	0.530446
S33	0.571905	0.616438	0.54346	0.520017	0.539819	0.573364	0.512295	0.675373	0.601767	0.630272	0.542871	0.619448	0.54217	0.552781	0.5774	0.582865	0.61296	0.620257	0.576212	0.568488	0.598095	0.566574	0.572246	0.616681	0.617675	0.567842	0.643462	0.623228	0.690585	0.730825	0.641139	0.652903	0	0.636221	0.730126	0.638275	0.533651	0.629376	0.70309	0.625498	0.707177	0.567376	0.670194	0.634567	0.645742	0.68145	0.585775	0.620427	0.593479
S34	0.519557	0.540036	0.479812	0.488671	0.552628	0.532301	0.501431	0.57349	0.579804	0.622173	0.631746	0.514567	0.549071	0.535668	0.481374	0.553906	0.588648	0.603672	0.618827	0.665212	0.685307	0.642534	0.599871	0.506841	0.675621	0.601218	0.654789	0.619582	0.625789	0.597382	0.704598	0.731287	0.636221	0	0.762696	0.753054	0.523567	0.653756	0.758231	0.600161	0.670756	0.630643	0.643157	0.583604	0.591652	0.633027	0.612851	0.696956	0.570367
S35	0.590408	0.606905	0.517627	0.549997	0.546609	0.528426	0.506244	0.624846	0.618765	0.607084	0.636369	0.589412	0.564201	0.526018	0.547083	0.5798	0.573175	0.599755	0.566478	0.62175	0.608162	0.635717	0.53277	0.629951	0.661001	0.679178	0.647109	0.641476	0.644175	0.643003	0.70947	0.701493	0.730126	0.762696	0	0.786261	0.569568	0.692841	0.8182	0.644528	0.747601	0.662707	0.658761	0.634748	0.649205	0.7258	0.637477	0.677208	0.583235
S36	0.564464	0.557473	0.463736	0.484824	0.579302	0.484336	0.484258	0.522157	0.589442	0.581497	0.594572	0.523428	0.639919	0.490111	0.524673	0.551412	0.594402	0.574111	0.611688	0.585313	0.642167	0.62329	0.627789	0.57304	0.64382	0.673878	0.616186	0.69132	0.630057	0.57918	0.736083	0.732212	0.638275	0.753054	0.786261	0	0.601489	0.757967	0.701602	0.587363	0.673263	0.598204	0.655939	0.638117	0.631929	0.666579	0.623309	0.660696	0.570753
S37	0.473673	0.453743	0.450799	0.468685	0.458641	0.454549	0.398639	0.492859	0.422381	0.487781	0.422702	0.494272	0.498488	0.504873	0.370373	0.427899	0.480156	0.547044	0.4719	0.451231	0.488474	0.466959	0.555613	0.583701	0.519531	0.512513	0.514752	0.532449	0.556407	0.510541	0.561217	0.53574	0.533651	0.523567	0.569568	0.601489	0	0.510358	0.467628	0.577308	0.559858	0.422132	0.636846	0.554061	0.614813	0.5803	0.572811	0.550461	0.541943
S38	0.567368	0.558282	0.471813	0.485574	0.534354	0.589176	0.453789	0.538393	0.560258	0.618556	0.590586	0.549332	0.625138	0.451573	0.550509	0.506568	0.565453	0.570735	0.595071	0.526594	0.558221	0.561893	0.558262	0.583924	0.646414	0.587691	0.598333	0.707161	0.616071	0.632515	0.647553	0.681716	0.629376	0.653756	0.692841	0.757967	0.510358	0	0.674267	0.529453	0.689005	0.571168	0.627219	0.61052	0.592218	0.660667	0.574957	0.627156	0.539659
S39	0.617721	0.629047	0.539594	0.579277	0.552562	0.556449	0.528057	0.610983	0.664174	0.600944	0.6855	0.584307	0.584003	0.523202	0.570384	0.570561	0.57376	0.591296	0.595474	0.639151	0.614023	0.662875	0.484022	0.605311	0.719764	0.687291	0.623585	0.646088	0.618945	0.652694	0.665614	0.700159	0.70309	0.758231	0.8182	0.701602	0.467628	0.674267	0	0.599608	0.751496	0.640048	0.621498	0.610532	0.614052	0.672466	0.563038	0.66054	0.57975
S40	0.581402	0.578246	0.473805	0.460887	0.580687	0.509708	0.386873	0.568715	0.500477	0.552307	0.478039	0.590748	0.522821	0.521173	0.447045	0.479047	0.56765	0.530874	0.524821	0.546594	0.555274	0.533078	0.537469	0.539568	0.559875	0.577028	0.654533	0.550216	0.58578	0.583103	0.651832	0.583546	0.625498	0.600161	0.644528	0.587363	0.577308	0.529453	0.599608	0	0.673095	0.622791	0.626767	0.609076	0.62766	0.687332	0.605679	0.607597	0.695947
S41	0.567554	0.620583	0.505135	0.505936	0.543351	0.55995	0.562273	0.622509	0.64233	0.683477	0.618615	0.565509	0.580141	0.50073	0.593528	0.621209	0.616459	0.621682	0.594412	0.627394	0.622999	0.600054	0.508768	0.570993	0.704994	0.643086	0.691081	0.59092	0.680167	0.669745	0.678972	0.672533	0.707177	0.670756	0.747601	0.673263	0.559858	0.689005	0.751496	0.673095	0	0.614729	0.718212	0.63409	0.679744	0.670468	0.634274	0.669623	0.707485
S42	0.492849	0.577793	0.469434	0.475522	0.487104	0.507272	0.400052	0.5753	0.520804	0.573574	0.526346	0.549846	0.502489	0.418555	0.45512	0.454451	0.568349	0.517879	0.466583	0.56434	0.521868	0.508128	0.457404	0.493234	0.570698	0.569592	0.584841	0.470607	0.593218	0.588034	0.618023	0.617848	0.567376	0.630643	0.662707	0.598204	0.422132	0.571168	0.640048	0.622791	0.614729	0	0.561028	0.541729	0.551164	0.611876	0.461395	0.567901	0.533107
S43	0.523633	0.538267	0.538472	0.471913	0.555784	0.613714	0.446848	0.588109	0.527034	0.640154	0.463605	0.543523	0.533991	0.552507	0.526162	0.555498	0.627682	0.619678	0.603153	0.600706	0.67715	0.574365	0.571927	0.590935	0.612718	0.563286	0.658029	0.622359	0.619218	0.689662	0.682905	0.63218	0.670194	0.643157	0.658761	0.655939	0.636846	0.627219	0.621498	0.626767	0.718212	0.561028	0	0.627264	0.737455	0.677645	0.649748	0.664222	0.712219
S44	0.543138	0.547673	0.503825	0.526723	0.557702	0.580038	0.496889	0.573171	0.511219	0.605459	0.55543	0.615739	0.580022	0.532079	0.535139	0.551358	0.671802	0.620353	0.632905	0.522375	0.582276	0.543914	0.507101	0.599481	0.621006	0.489284	0.566208	0.674748	0.624801	0.615021	0.613783	0.653725	0.634567	0.583604	0.634748	0.638117	0.554061	0.61052	0.610532	0.609076	0.63409	0.541729	0.627264	0	0.664772	0.646529	0.694706	0.633602	0.589301
S45	0.520977	0.524988	0.533992	0.471219	0.525225	0.54874	0.470108	0.589655	0.525345	0.591718	0.486525	0.557016	0.524999	0.569304	0.548176	0.570931	0.608015	0.612606	0.587162	0.539193	0.619584	0.567665	0.535811	0.574876	0.600966	0.537029	0.607296	0.589904	0.627779	0.693538	0.643812	0.632612	0.645742	0.591652	0.649205	0.631929	0.614813	0.592218	0.614052	0.62766	0.679744	0.551164	0.737455	0.664772	0	0.655517	0.597458	0.654851	0.621505
S46	0.640249	0.56603	0.517595	0.57033	0.550882	0.524958	0.419938	0.620726	0.598843	0.592333	0.565139	0.585526	0.59128	0.539302	0.509669	0.503281	0.557074	0.592885	0.545852	0.527012	0.566521	0.655554	0.519301	0.584493	0.620886	0.578041	0.586885	0.634909	0.651647	0.654764	0.653805	0.667061	0.68145	0.633027	0.7258	0.666579	0.5803	0.660667	0.672466	0.687332	0.670468	0.611876	0.677645	0.646529	0.655517	0	0.654934	0.651978	0.614036
S47	0.568434	0.483404	0.514346	0.503415	0.578299	0.497312	0.429578	0.495269	0.471341	0.515544	0.477448	0.557492	0.518432	0.572786	0.478332	0.487023	0.526313	0.579701	0.630057	0.533577	0.564721	0.51127	0.532789	0.596793	0.607047	0.51665	0.58591	0.622223	0.555314	0.575247	0.637963	0.634288	0.585775	0.612851	0.637477	0.623309	0.572811	0.574957	0.563038	0.605679	0.634274	0.461395	0.649748	0.694706	0.597458	0.654934	0	0.654268	0.58667
S48	0.549595	0.547481	0.517539	0.466535	0.496275	0.532074	0.452163	0.56459	0.510588	0.596455	0.551905	0.531005	0.521276	0.519432	0.472689	0.467006	0.559845	0.595774	0.585446	0.556686	0.649375	0.577068	0.515229	0.501368	0.611201	0.475486	0.607333	0.580925	0.622696	0.634701	0.670891	0.595473	0.620427	0.696956	0.677208	0.660696	0.550461	0.627156	0.66054	0.607597	0.669623	0.567901	0.664222	0.633602	0.654851	0.651978	0.654268	0	0.59891
S49	0.502239	0.537909	0.445795	0.421174	0.565127	0.506405	0.44962	0.526679	0.51031	0.567209	0.476988	0.54689	0.505488	0.559187	0.486529	0.521748	0.564114	0.564828	0.505275	0.578438	0.613123	0.521906	0.510794	0.538622	0.560319	0.571905	0.668112	0.518343	0.556416	0.582187	0.552511	0.530446	0.593479	0.570367	0.583235	0.570753	0.541943	0.539659	0.57975	0.695947	0.707485	0.533107	0.712219	0.589301	0.621505	0.614036	0.58667	0.59891	0
S50	0.57303	0.584138	0.488326	0.527114	0.522183	0.536402	0.477925	0.577961	0.562797	0.620749	0.543514	0.592761	0.572847	0.577562	0.525319	0.510217	0.55567	0.615502	0.560552	0.553282	0.582233	0.574775	0.500523	0.571712	0.629752	0.57355	0.588026	0.618872	0.595981	0.654191	0.592575	0.634037	0.671447	0.642813	0.637209	0.574583	0.568779	0.593711	0.668332	0.614469	0.699396	0.517431	0.670326	0.609351	0.736158	0.683261	0.575141	0.599989	0.615865
S51	0.530524	0.530747	0.501159	0.50011	0.535775	0.495398	0.42528	0.525848	0.527386	0.516599	0.57689	0.609456	0.511386	0.499024	0.450882	0.379448	0.508761	0.52952	0.550242	0.488089	0.524846	0.534339	0.500594	0.515826	0.5565	0.512096	0.532111	0.530099	0.507977	0.546128	0.523836	0.540875	0.530043	0.568108	0.566688	0.567074	0.443921	0.521587	0.543538	0.654434	0.544231	0.604731	0.55465	0.657401	0.583293	0.647318	0.56584	0.594942	0.608292
S52	0.557407	0.571227	0.535123	0.533351	0.560281	0.582562	0.546048	0.623645	0.663278	0.669814	0.599751	0.576395	0.550855	0.477437	0.594697	0.626362	0.638198	0.602091	0.613875	0.65373	0.692129	0.628172	0.529872	0.52635	0.665988	0.6459	0.716056	0.610617	0.685742	0.635934	0.726582	0.659961	0.67021	0.720324	0.746888	0.729039	0.561191	0.68455	0.671424	0.641892	0.775651	0.598335	0.706413	0.632053	0.702239	0.692831	0.620016	0.677981	0.584377
S53	0.508813	0.607885	0.459315	0.513356	0.566732	0.532345	0.506564	0.593133	0.582283	0.645193	0.585579	0.589549	0.561221	0.588288	0.566687	0.662407	0.663694	0.626925	0.575861	0.622821	0.631254	0.598637	0.525047	0.540974	0.74171	0.627638	0.740371	0.568018	0.668689	0.657189	0.764821	0.738191	0.688132	0.735654	0.739703	0.698854	0.551049	0.651341	0.74743	0.614209	0.725737	0.636136	0.647471	0.641838	0.633332	0.671236	0.617234	0.659183	0.604447
S54	0.463644	0.531167	0.452313	0.428171	0.491288	0.475178	0.585364	0.539481	0.48604	0.628232	0.570116	0.535978	0.522171	0.53434	0.62422	0.650682	0.635608	0.577606	0.556823	0.530803	0.603198	0.520127	0.531783	0.501655	0.610491	0.56505	0.630457	0.567577	0.640907	0.646876	0.67587	0.625557	0.652094	0.688406	0.717398	0.695844	0.496587	0.626311	0.654795	0.557575	0.654783	0.561844	0.63745	0.60381	0.649969	0.589446	0.52778	0.594216	0.542516
S55	0.568012	0.598525	0.525952	0.539382	0.536578	0.527531	0.498268	0.570745	0.557459	0.639369	0.584651	0.6139	0.628549	0.574207	0.56159	0.564956	0.63556	0.654892	0.597401	0.530354	0.590055	0.582348	0.524476	0.585228	0.655281	0.581041	0.601504	0.707303	0.601874	0.641434	0.664007	0.720684	0.688181	0.699609	0.699662	0.682529	0.517989	0.693948	0.69968	0.557734	0.665554	0.578452	0.608064	0.657609	0.622773	0.625375	0.607797	0.602082	0.567923
S56	0.546587	0.538678	0.506079	0.436837	0.56202	0.507673	0.51023	0.582156	0.522412	0.601263	0.557305	0.67132	0.535581	0.496373	0.568996	0.546448	0.579111	0.533987	0.574346	0.56402	0.600495	0.580787	0.537244	0.550883	0.588133	0.56297	0.646497	0.604443	0.647352	0.662193	0.615951	0.58494	0.640807	0.65203	0.669929	0.638338	0.515813	0.602387	0.627676	0.688057	0.696279	0.617382	0.684714	0.627875	0.719958	0.684184	0.585628	0.659344	0.648003
S57	0.539297	0.542997	0.513572	0.544578	0.498346	0.574829	0.481051	0.535046	0.549347	0.601386	0.55913	0.507594	0.538263	0.527278	0.465756	0.50607	0.56651	0.616201	0.583329	0.554052	0.558437	0.578284	0.523657	0.512781	0.693858	0.554904	0.565645	0.659533	0.529698	0.63225	0.666188	0.685505	0.615062	0.683097	0.619027	0.624841	0.514509	0.659078	0.65232	0.549122	0.634286	0.573494	0.606767	0.639863	0.589713	0.620587	0.580599	0.599892	0.533495
S58	0.522239	0.560567	0.468936	0.533185	0.552038	0.527078	0.48982	0.570211	0.58596	0.649639	0.578086	0.505937	0.536729	0.571126	0.505556	0.57899	0.629321	0.661737	0.568773	0.598134	0.606477	0.603217	0.509972	0.52099	0.701418	0.647372	0.636745	0.586958	0.671554	0.650416	0.71479	0.723031	0.698743	0.657423	0.724199	0.669696	0.563521	0.646495	0.696815	0.588875	0.72482	0.572252	0.638476	0.600635	0.637993	0.717849	0.578115	0.56751	0.588432
S59	0.575162	0.592532	0.478119	0.549354	0.52246	0.522995	0.471163	0.547008	0.618146	0.613975	0.60445	0.533917	0.513313	0.463372	0.485646	0.49901	0.54308	0.541658	0.484263	0.598067	0.555346	0.609619	0.464599	0.513816	0.587649	0.700074	0.590094	0.532824	0.602585	0.622849	0.649123	0.640839	0.605047	0.649075	0.710454	0.67584	0.445592	0.605566	0.693253	0.601135	0.639302	0.693196	0.55266	0.536773	0.548901	0.659277	0.466229	0.566917	0.538021
S60	0.539852	0.56113	0.527929	0.569808	0.562476	0.588608	0.532142	0.609661	0.604279	0.657417	0.606872	0.592254	0.551474	0.563582	0.545729	0.612546	0.63894	0.634276	0.630998	0.621714	0.624501	0.614802	0.572806	0.541492	0.673598	0.615439	0.650327	0.615219	0.654422	0.676726	0.737147	0.736567	0.683645	0.752645	0.761632	0.700504	0.508089	0.643746	0.677655	0.610146	0.730122	0.623471	0.68483	0.653107	0.664845	0.699002	0.646587	0.697006	0.595038
S61	0.562157	0.544988	0.490947	0.514421	0.5106	0.475026	0.385519	0.565481	0.496931	0.573967	0.476524	0.590599	0.562386	0.499291	0.467823	0.458455	0.57315	0.517537	0.523678	0.488828	0.567493	0.570289	0.509994	0.536923	0.566992	0.539014	0.566427	0.612454	0.648747	0.6676	0.678858	0.640686	0.63762	0.616325	0.68541	0.651572	0.533286	0.651648	0.636577	0.591078	0.631439	0.583686	0.670638	0.548352	0.653366	0.774796	0.615613	0.644631	0.512528
S62	0.527629	0.569007	0.522885	0.53474	0.515142	0.539399	0.477087	0.588749	0.588584	0.624718	0.575424	0.579166	0.518317	0.51769	0.539784	0.540184	0.63443	0.601357	0.565256	0.553651	0.581967	0.60415	0.481169	0.560082	0.634348	0.580431	0.682592	0.605567	0.643201	0.667421	0.65876	0.639727	0.676508	0.636652	0.725807	0.63947	0.479371	0.64418	0.699242	0.616147	0.731988	0.573144	0.639372	0.634992	0.666382	0.691845	0.614196	0.636074	0.55266
S63	0.637071	0.571696	0.612609	0.593384	0.52281	0.582601	0.507234	0.539079	0.624231	0.611507	0.615649	0.66708	0.632522	0.484304	0.575174	0.493764	0.564014	0.556801	0.596456	0.581512	0.581007	0.610412	0.494952	0.642274	0.537937	0.638103	0.51804	0.716841	0.593018	0.629388	0.547042	0.620125	0.660748	0.578925	0.662929	0.632702	0.511734	0.610623	0.664325	0.590831	0.687699	0.510667	0.637263	0.640771	0.625513	0.650612	0.572656	0.562988	0.550069
S64	0.461471	0.504139	0.519872	0.474061	0.564848	0.536559	0.480557	0.528254	0.485566	0.574363	0.489815	0.581697	0.478033	0.526987	0.466674	0.44179	0.603861	0.538823	0.492106	0.554686	0.585253	0.519343	0.521601	0.501709	0.65843	0.52902	0.62715	0.562581	0.606706	0.613459	0.629526	0.586283	0.576332	0.586471	0.599316	0.587794	0.49938	0.550252	0.581153	0.676677	0.634007	0.609394	0.643914	0.581117	0.663395	0.614805	0.545927	0.591802	0.613103
S65	0.553488	0.556969	0.523519	0.560017	0.591844	0.576846	0.513194	0.630696	0.582999	0.656722	0.579068	0.582846	0.54144	0.52138	0.523746	0.552696	0.631317	0.608395	0.577386	0.632525	0.642053	0.629238	0.526502	0.562069	0.644976	0.597097	0.619116	0.629628	0.67524	0.686846	0.696857	0.683712	0.668659	0.726097	0.770725	0.658977	0.51721	0.613888	0.693798	0.637082	0.695952	0.64139	0.678677	0.625339	0.665114	0.713826	0.623596	0.626756	0.56554
S66	0.63917	0.544925	0.496505	0.537656	0.546599	0.523678	0.42567	0.560593	0.619756	0.539769	0.559075	0.609916	0.542157	0.433531	0.47625	0.487362	0.540022	0.504665	0.576414	0.61954	0.632851	0.627416	0.467532	0.471756	0.588991	0.703639	0.658899	0.60023	0.547786	0.544692	0.62811	0.556564	0.574848	0.62044	0.649017	0.651657	0.49482	0.556615	0.615907	0.692029	0.605805	0.587787	0.646767	0.538937	0.607671	0.647893	0.550644	0.587274	0.557689
S67	0.669651	0.545275	0.475966	0.473557	0.54192	0.559691	0.483746	0.544559	0.634425	0.563658	0.582905	0.588628	0.523136	0.424095	0.574891	0.575231	0.521067	0.502265	0.558674	0.601784	0.544281	0.551651	0.451951	0.500056	0.574447	0.658763	0.609107	0.550575	0.574463	0.582801	0.562801	0.569748	0.573159	0.559104	0.560248	0.537742	0.453255	0.551319	0.605568	0.650735	0.638834	0.570254	0.542546	0.552605	0.54837	0.555158	0.513953	0.532626	0.625299
S68	0.549406	0.56483	0.495711	0.451684	0.52259	0.503813	0.432308	0.530944	0.580553	0.578219	0.53742	0.51204	0.485639	0.447345	0.463007	0.52018	0.529928	0.498277	0.497835	0.611008	0.58072	0.53679	0.423114	0.458969	0.544373	0.622112	0.597614	0.511133	0.546159	0.588467	0.582595	0.569137	0.575368	0.545026	0.555366	0.510358	0.448569	0.512865	0.573641	0.552324	0.576404	0.573355	0.55879	0.507154	0.512777	0.593882	0.487791	0.52476	0.548535
S69	0.70542	0.573552	0.574323	0.586027	0.590147	0.569027	0.417114	0.610512	0.571807	0.614316	0.548113	0.661073	0.593589	0.486958	0.540641	0.487402	0.563323	0.556787	0.550133	0.534907	0.543589	0.578215	0.494576	0.665196	0.58362	0.57478	0.539318	0.677594	0.596718	0.685106	0.602596	0.614601	0.639064	0.580904	0.669321	0.603707	0.477823	0.640942	0.671092	0.630228	0.658022	0.542042	0.584519	0.604673	0.590695	0.686362	0.566282	0.557188	0.583557
S70	0.56186	0.513217	0.450937	0.412387	0.459293	0.466553	0.502126	0.472945	0.554569	0.56004	0.519809	0.510388	0.543538	0.415206	0.617178	0.521145	0.525345	0.448444	0.521427	0.456566	0.495305	0.519268	0.440208	0.529991	0.492775	0.531457	0.509999	0.611655	0.556071	0.601765	0.471932	0.555247	0.555876	0.495066	0.559551	0.53962	0.384679	0.617413	0.587567	0.517108	0.6	0.440371	0.564179	0.517295	0.573053	0.611016	0.470291	0.515652	0.506497
S71	0.672013	0.632835	0.522784	0.572863	0.554504	0.590849	0.493892	0.624389	0.646553	0.670066	0.632242	0.622285	0.6453	0.488849	0.589505	0.552992	0.597251	0.631235	0.600858	0.615597	0.582853	0.587958	0.552257	0.619124	0.666403	0.643373	0.606945	0.64034	0.66762	0.698611	0.644365	0.676274	0.682382	0.666695	0.680962	0.644664	0.523825	0.680562	0.705675	0.63232	0.730194	0.605205	0.616461	0.626632	0.600282	0.699027	0.554902	0.572382	0.581413
S72	0.559881	0.540373	0.482259	0.534222	0.600701	0.546557	0.541856	0.585707	0.570419	0.659371	0.537459	0.555569	0.598368	0.540332	0.544727	0.563202	0.649954	0.612008	0.593424	0.606039	0.641639	0.590067	0.546866	0.599211	0.633334	0.566534	0.574358	0.616724	0.674054	0.640649	0.639835	0.71104	0.638189	0.615864	0.657652	0.692864	0.567289	0.665148	0.642665	0.566345	0.701837	0.56675	0.623784	0.603133	0.635368	0.655202	0.566125	0.580858	0.581415
S73	0.535352	0.505191	0.508292	0.517246	0.608935	0.463234	0.472566	0.555463	0.608993	0.562969	0.511061	0.602442	0.563723	0.470907	0.546919	0.534717	0.554416	0.535172	0.504261	0.569781	0.57766	0.533107	0.463057	0.532529	0.536044	0.617613	0.552087	0.577442	0.612489	0.55574	0.573998	0.593033	0.579897	0.525141	0.589487	0.610627	0.463217	0.596599	0.581184	0.551059	0.614958	0.559885	0.546455	0.523523	0.576123	0.593932	0.494087	0.489337	0.559238
S74	0.677496	0.507154	0.507568	0.589239	0.474885	0.539316	0.423498	0.478089	0.474915	0.507681	0.513889	0.621833	0.557139	0.462545	0.469801	0.430007	0.516737	0.414816	0.527063	0.457221	0.477023	0.534482	0.421384	0.607122	0.491692	0.460489	0.417614	0.618066	0.496891	0.527082	0.520147	0.528556	0.526431	0.453792	0.553321	0.526896	0.497911	0.516893	0.578179	0.557227	0.557883	0.484274	0.509899	0.632098	0.509648	0.582952	0.5325	0.495631	0.475171
S75	0.532569	0.54579	0.479669	0.533284	0.604885	0.51949	0.514768	0.557629	0.613347	0.623373	0.530224	0.527233	0.559727	0.51763	0.557843	0.652739	0.569814	0.58729	0.557473	0.63836	0.63261	0.603302	0.518391	0.509963	0.600911	0.586298	0.580422	0.57533	0.589856	0.607966	0.685379	0.709694	0.621664	0.625341	0.62137	0.630079	0.482981	0.615225	0.639374	0.542813	0.671653	0.521809	0.605932	0.527419	0.604808	0.626524	0.535563	0.529857	0.555553
S76	0.595664	0.518234	0.523101	0.510161	0.532736	0.505578	0.465373	0.587765	0.629743	0.546893	0.609035	0.565695	0.514488	0.454729	0.462875	0.532292	0.483492	0.553126	0.550591	0.591195	0.583332	0.572509	0.483128	0.50485	0.555861	0.668809	0.623415	0.569083	0.586733	0.523154	0.519014	0.56148	0.591041	0.574606	0.611674	0.603609	0.519886	0.600678	0.613944	0.63645	0.655079	0.600892	0.542031	0.489619	0.531882	0.610625	0.502751	0.521196	0.63132
S77	0.660066	0.529457	0.556026	0.60862	0.572921	0.542151	0.465731	0.55536	0.595176	0.556791	0.520852	0.608354	0.617727	0.484714	0.558786	0.500697	0.611722	0.543667	0.569856	0.516797	0.548931	0.562554	0.503086	0.637642	0.525563	0.580775	0.500849	0.700594	0.612365	0.587061	0.554846	0.589169	0.582708	0.516964	0.62186	0.63521	0.53096	0.609063	0.599564	0.609782	0.629797	0.502292	0.589798	0.658341	0.645163	0.641012	0.57773	0.512338	0.550636
S78	0.636891	0.525565	0.540152	0.595128	0.550488	0.510955	0.520224	0.528647	0.645147	0.573631	0.56439	0.567391	0.63972	0.500165	0.564817	0.523143	0.622005	0.580198	0.557533	0.537358	0.563029	0.585384	0.480336	0.586245	0.51825	0.610751	0.52707	0.640805	0.636229	0.564653	0.569177	0.595627	0.556242	0.541663	0.600925	0.643202	0.550842	0.601167	0.585516	0.606757	0.647778	0.538975	0.54749	0.615921	0.570346	0.66765	0.592686	0.534532	0.586817
S79	0.553074	0.449521	0.455601	0.517907	0.442748	0.432894	0.354057	0.485221	0.512497	0.425805	0.492068	0.572755	0.568459	0.41896	0.414186	0.364665	0.441664	0.447778	0.511783	0.425869	0.376184	0.422917	0.565935	0.513536	0.44568	0.521281	0.427844	0.63371	0.447671	0.480594	0.466944	0.514448	0.516252	0.420245	0.515685	0.583211	0.499382	0.530298	0.44746	0.493962	0.471065	0.387194	0.45348	0.581768	0.501349	0.50925	0.539582	0.43351	0.425288
S80	0.555213	0.542814	0.49824	0.542547	0.482257	0.509569	0.492566	0.551676	0.604558	0.587994	0.552906	0.503321	0.563789	0.464142	0.508487	0.521758	0.564013	0.534666	0.559958	0.565142	0.611198	0.635998	0.479882	0.563501	0.572688	0.554077	0.546863	0.609831	0.604018	0.599796	0.589633	0.6101	0.610289	0.580248	0.625048	0.641423	0.515603	0.668368	0.638885	0.503552	0.648716	0.540349	0.583732	0.519772	0.592841	0.643726	0.483194	0.546631	0.515362
S81	0.600475	0.549394	0.515117	0.60408	0.542688	0.489873	0.473255	0.571524	0.615835	0.54271	0.579395	0.489188	0.529462	0.528643	0.521505	0.65398	0.503593	0.633253	0.598537	0.624064	0.644242	0.594969	0.461613	0.503571	0.598777	0.599335	0.524308	0.522394	0.582959	0.519953	0.619752	0.6358	0.559336	0.602781	0.6211	0.601606	0.476261	0.601303	0.644126	0.528405	0.645411	0.541978	0.560944	0.482038	0.537499	0.635057	0.51617	0.535112	0.518078
S82	0.463242	0.487288	0.429393	0.423248	0.587278	0.456202	0.437848	0.47499	0.533713	0.54989	0.551827	0.513644	0.552781	0.489526	0.438302	0.573452	0.491259	0.555553	0.545467	0.578023	0.596944	0.545408	0.498534	0.447457	0.534526	0.618769	0.571015	0.566933	0.557474	0.528417	0.619488	0.617578	0.530563	0.570948	0.534969	0.605913	0.462531	0.576589	0.522853	0.545207	0.565139	0.487087	0.536556	0.540141	0.502044	0.550124	0.53545	0.55454	0.559434
S83	0.515749	0.542242	0.469655	0.511277	0.58635	0.449455	0.51686	0.520022	0.612284	0.561744	0.560467	0.542052	0.540292	0.477242	0.518768	0.566066	0.52065	0.556118	0.519561	0.625678	0.578611	0.591434	0.459712	0.525188	0.599779	0.687728	0.597526	0.564962	0.572525	0.508961	0.553337	0.609237	0.563961	0.583316	0.627034	0.66096	0.513086	0.584292	0.613276	0.618267	0.702241	0.548743	0.546894	0.510663	0.567774	0.594158	0.528618	0.47693	0.590541
S84	0.592901	0.586471	0.527543	0.557548	0.593828	0.559756	0.509609	0.567649	0.639978	0.579047	0.57818	0.562959	0.560892	0.491095	0.523636	0.579183	0.563332	0.578601	0.564108	0.679953	0.626914	0.661672	0.451782	0.55123	0.653404	0.666331	0.609728	0.593368	0.591023	0.563407	0.618233	0.631104	0.618155	0.627232	0.679774	0.668354	0.504198	0.630147	0.70811	0.596697	0.670328	0.608683	0.597578	0.507653	0.61226	0.639389	0.531672	0.558875	0.560476
S85	0.538063	0.535058	0.522432	0.506689	0.533214	0.503274	0.483705	0.541958	0.586823	0.554669	0.594818	0.594571	0.561016	0.565413	0.482943	0.487986	0.517902	0.59477	0.533421	0.548539	0.504599	0.583251	0.494867	0.52275	0.623962	0.637997	0.591598	0.641676	0.539178	0.606674	0.594586	0.645368	0.602422	0.603359	0.656532	0.623274	0.506356	0.634491	0.635656	0.564234	0.593947	0.536869	0.589133	0.563461	0.608931	0.635103	0.557642	0.56256	0.569823
S86	0.575328	0.602669	0.540939	0.529313	0.587365	0.574037	0.559629	0.607335	0.641438	0.585052	0.580961	0.549226	0.540371	0.467665	0.529486	0.593534	0.558612	0.590869	0.564843	0.71974	0.643621	0.614612	0.431945	0.524213	0.669401	0.634007	0.643305	0.569111	0.632997	0.59555	0.625901	0.609223	0.645147	0.652526	0.672562	0.591339	0.539565	0.571994	0.690431	0.626667	0.736208	0.59189	0.624272	0.55316	0.594799	0.609719	0.611372	0.616277	0.605571
S87	0.566984	0.590904	0.569537	0.561377	0.575485	0.589472	0.527775	0.588607	0.672147	0.576376	0.622252	0.53057	0.586285	0.485817	0.582457	0.620829	0.543336	0.605181	0.544684	0.645484	0.608919	0.593029	0.44279	0.559844	0.602071	0.651566	0.541347	0.622487	0.608959	0.568357	0.579079	0.620772	0.611104	0.612006	0.672765	0.624699	0.476629	0.619256	0.689967	0.522277	0.657512	0.561481	0.611635	0.527608	0.573027	0.636945	0.51899	0.502072	0.545364
S88	0.629776	0.60418	0.54713	0.530355	0.555488	0.580471	0.503404	0.587807	0.617674	0.593628	0.599501	0.629363	0.620162	0.497319	0.596739	0.538922	0.576862	0.565229	0.588913	0.564374	0.586769	0.62592	0.519012	0.61679	0.625427	0.601521	0.570565	0.699415	0.620734	0.653591	0.582655	0.638663	0.6882	0.606781	0.721782	0.691849	0.503216	0.728405	0.709787	0.60523	0.690749	0.54645	0.642801	0.635583	0.638314	0.692919	0.576602	0.577181	0.572026
S89	0.624516	0.535696	0.468654	0.519848	0.536012	0.493114	0.45164	0.536408	0.637139	0.549411	0.523103	0.543097	0.633649	0.441254	0.553461	0.475897	0.566471	0.53571	0.554348	0.533663	0.587265	0.585389	0.470224	0.579818	0.526821	0.595953	0.526503	0.64172	0.626839	0.576044	0.561873	0.594274	0.596388	0.536441	0.620012	0.64747	0.507738	0.646392	0.595831	0.545856	0.644292	0.498021	0.590905	0.591168	0.580676	0.671587	0.562177	0.53372	0.551058
S90	0.478957	0.464708	0.492953	0.467121	0.481807	0.457597	0.511828	0.542905	0.444372	0.513946	0.455983	0.516434	0.462098	0.542651	0.601314	0.627453	0.563827	0.580481	0.558136	0.475262	0.545195	0.509468	0.42846	0.522109	0.517372	0.413107	0.520416	0.509346	0.623694	0.597053	0.533698	0.591894	0.597555	0.517263	0.528632	0.493867	0.446108	0.509015	0.520859	0.501394	0.574759	0.440756	0.562662	0.540787	0.616844	0.595812	0.544308	0.552658	0.505525
S91	0.676082	0.558431	0.495115	0.527991	0.600177	0.510429	0.48347	0.555255	0.663914	0.576798	0.594222	0.623435	0.637045	0.471778	0.553221	0.537791	0.551782	0.526842	0.600889	0.637079	0.654448	0.622144	0.490793	0.5471	0.597699	0.681432	0.596239	0.610904	0.598889	0.553066	0.588227	0.602889	0.594878	0.575467	0.638981	0.662493	0.496659	0.662424	0.647689	0.624016	0.651623	0.599327	0.587988	0.551031	0.570239	0.653388	0.561403	0.574647	0.607559
S92	0.571015	0.547922	0.473803	0.525044	0.584061	0.465408	0.483391	0.548759	0.516165	0.582068	0.561282	0.532169	0.583177	0.640431	0.515929	0.601528	0.572862	0.624026	0.647134	0.584875	0.605548	0.610024	0.557419	0.548867	0.563191	0.559209	0.565695	0.553291	0.631575	0.569062	0.579864	0.681896	0.597474	0.573363	0.591584	0.630177	0.547503	0.58385	0.57265	0.606082	0.617675	0.494705	0.587524	0.578846	0.606471	0.657437	0.614202	0.60067	0.550255
S93	0.626618	0.520479	0.539207	0.560346	0.479346	0.48867	0.466649	0.563244	0.573996	0.523028	0.532076	0.459788	0.515948	0.452145	0.518542	0.439892	0.498316	0.563448	0.582197	0.583687	0.605975	0.530469	0.437449	0.570632	0.501605	0.550026	0.498136	0.544571	0.55607	0.544203	0.524731	0.533269	0.534889	0.526548	0.55842	0.579424	0.502678	0.579523	0.557743	0.52785	0.556415	0.511455	0.572577	0.510925	0.510152	0.559408	0.504462	0.538186	0.487534
S94	0.511776	0.548258	0.504055	0.459282	0.553507	0.486138	0.421349	0.492834	0.525476	0.545827	0.514535	0.501086	0.595214	0.491085	0.459401	0.524136	0.565408	0.574826	0.582934	0.553296	0.609238	0.582539	0.520051	0.530692	0.554383	0.582414	0.571595	0.650474	0.54098	0.592402	0.629281	0.629827	0.564475	0.595684	0.628936	0.696535	0.52131	0.641302	0.590215	0.520775	0.566497	0.4809	0.655057	0.591121	0.594616	0.59899	0.61831	0.594207	0.50455
S95	0.559578	0.565226	0.483616	0.461561	0.550587	0.465778	0.445155	0.51095	0.590425	0.583071	0.564574	0.584021	0.547843	0.474776	0.481346	0.501101	0.528982	0.512289	0.546974	0.62479	0.645092	0.59575	0.489823	0.486076	0.593097	0.665532	0.671752	0.561801	0.561768	0.57009	0.582142	0.548841	0.573382	0.612821	0.623052	0.653086	0.476381	0.620655	0.618621	0.633216	0.621518	0.579323	0.594819	0.492797	0.558883	0.595107	0.546837	0.586194	0.607681
S96	0.63553	0.603836	0.512728	0.520539	0.587937	0.535704	0.470183	0.537986	0.582447	0.623207	0.550991	0.578243	0.613889	0.576304	0.521131	0.587055	0.62543	0.528302	0.58693	0.587987	0.648502	0.630464	0.526133	0.57161	0.61454	0.617455	0.612528	0.66622	0.611802	0.650835	0.67499	0.683492	0.651642	0.616935	0.668828	0.684223	0.524477	0.656504	0.655608	0.627142	0.656098	0.508978	0.674459	0.641039	0.633618	0.687977	0.64407	0.593979	0.558268
S97	0.51096	0.528837	0.530079	0.495802	0.564894	0.550982	0.484687	0.55594	0.52863	0.566895	0.505368	0.58375	0.503042	0.493022	0.50693	0.530726	0.60967	0.559169	0.564544	0.594921	0.582789	0.574634	0.445189	0.51593	0.527008	0.582476	0.626553	0.594128	0.584557	0.630681	0.607261	0.635603	0.641818	0.563968	0.616019	0.606714	0.521586	0.543449	0.581858	0.623555	0.632749	0.587045	0.607373	0.652383	0.597059	0.608959	0.576088	0.559335	0.586737
S98	0.44718	0.446155	0.455871	0.436987	0.590505	0.481148	0.43808	0.481104	0.517362	0.469344	0.494934	0.461881	0.520406	0.471323	0.450332	0.566778	0.468307	0.562427	0.553924	0.5499	0.549431	0.543874	0.471134	0.441867	0.564091	0.592147	0.573138	0.559666	0.545219	0.511183	0.599066	0.610092	0.535982	0.567033	0.519888	0.602285	0.480678	0.5808	0.522946	0.524016	0.557557	0.459494	0.602895	0.499697	0.532601	0.589923	0.593589	0.53262	0.578056
S99	0.549575	0.610112	0.508468	0.464963	0.569302	0.478241	0.429177	0.508543	0.536717	0.594011	0.577365	0.576465	0.591686	0.492415	0.518088	0.4823	0.584013	0.544596	0.558624	0.594913	0.6312	0.561468	0.512391	0.543609	0.606431	0.614642	0.61786	0.645232	0.582436	0.593631	0.610126	0.596864	0.570322	0.626653	0.629101	0.663089	0.478456	0.682831	0.608486	0.564012	0.594595	0.56219	0.582004	0.574725	0.536762	0.602254	0.578541	0.601256	0.558187
S100	0.602469	0.523639	0.526791	0.620065	0.506987	0.51397	0.479068	0.515033	0.585617	0.545663	0.542884	0.621007	0.639705	0.471486	0.534568	0.472699	0.571688	0.525748	0.54662	0.491949	0.512848	0.518591	0.464193	0.61551	0.496534	0.598989	0.483523	0.665685	0.574575	0.556473	0.507189	0.567721	0.563465	0.498157	0.596312	0.605098	0.538245	0.565184	0.574201	0.544667	0.594801	0.492082	0.556056	0.646744	0.55652	0.592447	0.547521	0.471714	0.486712
S101	0.618672	0.590788	0.572403	0.536696	0.578075	0.571334	0.474377	0.557312	0.579285	0.58811	0.574313	0.547773	0.576471	0.571697	0.563193	0.587927	0.532605	0.654122	0.60085	0.610073	0.638046	0.621801	0.509744	0.575943	0.56749	0.60188	0.573814	0.639641	0.629887	0.615424	0.539041	0.625612	0.608052	0.591672	0.636795	0.634171	0.517279	0.653206	0.652082	0.569813	0.641255	0.493022	0.645765	0.539896	0.601828	0.673114	0.59573	0.641494	0.578618
S102	0.488522	0.533389	0.560958	0.520071	0.60688	0.538198	0.493453	0.542934	0.564354	0.550403	0.581647	0.584688	0.562356	0.498819	0.543398	0.605237	0.557523	0.592123	0.537372	0.591763	0.574541	0.609181	0.442291	0.53033	0.595253	0.607591	0.577494	0.572411	0.600761	0.53921	0.548319	0.598221	0.547935	0.527436	0.605259	0.601748	0.492718	0.619584	0.592937	0.557624	0.589428	0.539851	0.581242	0.551148	0.566978	0.595808	0.48714	0.5315	0.540761
S103	0.696727	0.524815	0.479673	0.579031	0.530824	0.52897	0.36299	0.4548	0.48574	0.525963	0.512007	0.61811	0.656205	0.443811	0.436119	0.357718	0.526554	0.465437	0.551543	0.425431	0.471225	0.517038	0.548541	0.630477	0.499105	0.519818	0.427597	0.753845	0.512701	0.556278	0.53121	0.596354	0.53754	0.493496	0.550847	0.623573	0.539971	0.6503	0.53277	0.566286	0.521036	0.447966	0.533864	0.667462	0.509	0.621274	0.604735	0.522974	0.475533
S104	0.668544	0.508598	0.490355	0.575165	0.491139	0.556641	0.458552	0.503284	0.503043	0.501626	0.507494	0.617833	0.588917	0.483862	0.438144	0.396052	0.535844	0.444808	0.504736	0.454444	0.524696	0.573862	0.488471	0.583206	0.502476	0.475257	0.4529	0.639124	0.549004	0.537212	0.461092	0.520658	0.566043	0.548722	0.585502	0.571195	0.499747	0.561927	0.620087	0.559546	0.548937	0.487521	0.501152	0.592192	0.494243	0.62551	0.551556	0.552222	0.526375
S105	0.541423	0.522075	0.517785	0.522788	0.483964	0.53742	0.531424	0.597117	0.586102	0.597878	0.57953	0.570978	0.535138	0.545574	0.480121	0.505773	0.56829	0.576815	0.577879	0.522302	0.594993	0.538801	0.514588	0.573041	0.616165	0.521054	0.599807	0.543554	0.663315	0.607081	0.581663	0.568394	0.618751	0.608964	0.602885	0.541548	0.570018	0.602102	0.619979	0.556024	0.655225	0.50999	0.606595	0.603083	0.600465	0.623268	0.606651	0.620472	0.561908
S106	0.552317	0.519063	0.55504	0.532214	0.644711	0.596381	0.483182	0.522442	0.56674	0.541404	0.557022	0.545947	0.513091	0.503988	0.519698	0.579396	0.526043	0.604729	0.668977	0.700491	0.687979	0.57885	0.535278	0.497955	0.644193	0.603426	0.604939	0.598129	0.52413	0.566539	0.604608	0.624013	0.570588	0.635541	0.575043	0.62007	0.456321	0.598863	0.60346	0.525159	0.56617	0.502905	0.636232	0.55068	0.541202	0.514964	0.574317	0.579437	0.560272
S107	0.598347	0.552101	0.610479	0.597253	0.569464	0.574203	0.50787	0.554893	0.610678	0.548147	0.570996	0.562277	0.551853	0.523283	0.552398	0.566224	0.538542	0.556057	0.567071	0.584161	0.615569	0.61985	0.433672	0.615975	0.613021	0.567909	0.507144	0.632316	0.551008	0.648779	0.606409	0.647816	0.618675	0.599949	0.658842	0.606792	0.460281	0.594334	0.705658	0.523615	0.626049	0.550193	0.605558	0.558005	0.638396	0.621614	0.529088	0.553767	0.515403
S108	0.556638	0.546281	0.561082	0.552096	0.605185	0.575151	0.598999	0.619848	0.659794	0.584581	0.630505	0.521614	0.558937	0.466894	0.581174	0.681854	0.567416	0.587251	0.620378	0.659595	0.669051	0.631732	0.483907	0.541952	0.686766	0.576146	0.56764	0.562317	0.61251	0.574652	0.57366	0.641813	0.601374	0.643601	0.612315	0.60583	0.450095	0.569805	0.673396	0.524909	0.688686	0.585475	0.591845	0.551213	0.589184	0.592701	0.548188	0.517305	0.541636
S109	0.50618	0.514498	0.506553	0.489735	0.556871	0.487685	0.513387	0.519036	0.531446	0.546593	0.502683	0.481442	0.550602	0.530634	0.54508	0.605629	0.553337	0.60309	0.60388	0.576665	0.650584	0.588434	0.526949	0.493835	0.642375	0.522195	0.544108	0.593182	0.575533	0.549469	0.686699	0.675222	0.583498	0.621854	0.596993	0.658138	0.489739	0.622494	0.577245	0.532687	0.631753	0.478781	0.589135	0.534979	0.572928	0.606085	0.630978	0.571598	0.49504
S110	0.561342	0.494409	0.546507	0.563083	0.638163	0.520846	0.46053	0.53916	0.583493	0.513102	0.559258	0.549941	0.587302	0.495647	0.536128	0.625379	0.535259	0.589941	0.593753	0.541043	0.61107	0.58643	0.499301	0.55437	0.583733	0.534481	0.492273	0.65704	0.61224	0.516015	0.621623	0.638744	0.527647	0.552293	0.562786	0.624707	0.510986	0.636448	0.568871	0.501961	0.594376	0.460947	0.547338	0.576571	0.525133	0.615572	0.563786	0.53087	0.507257
S111	0.593317	0.616634	0.524371	0.583791	0.521473	0.497413	0.458134	0.606096	0.637391	0.527837	0.565793	0.570104	0.577391	0.506077	0.626023	0.615082	0.52529	0.62284	0.567403	0.609738	0.61631	0.650029	0.477747	0.577317	0.621925	0.633051	0.568256	0.614429	0.598297	0.597892	0.682524	0.63471	0.658777	0.608381	0.688622	0.649943	0.503405	0.620197	0.680703	0.539179	0.635265	0.55758	0.608362	0.54399	0.589255	0.650626	0.553993	0.548235	0.507164
S112	0.541189	0.588413	0.532045	0.494446	0.489142	0.509077	0.479991	0.614431	0.592882	0.598062	0.568706	0.502542	0.47994	0.585617	0.51036	0.616203	0.541043	0.625856	0.537855	0.601553	0.672712	0.585766	0.475236	0.499166	0.669226	0.553195	0.599619	0.50473	0.600997	0.602279	0.651615	0.574412	0.613991	0.627225	0.630833	0.601886	0.552875	0.575021	0.647844	0.548546	0.650126	0.531892	0.62702	0.512969	0.636886	0.62205	0.555818	0.609451	0.548931
S113	0.543244	0.568565	0.546302	0.531318	0.517362	0.584113	0.532063	0.565929	0.620513	0.637653	0.57098	0.48804	0.516942	0.570473	0.506615	0.598879	0.606443	0.606995	0.517522	0.634442	0.652341	0.641521	0.468136	0.526073	0.654655	0.574185	0.608153	0.539863	0.584659	0.609585	0.619632	0.618655	0.582352	0.654128	0.600674	0.587053	0.508238	0.563915	0.664479	0.530847	0.658679	0.542702	0.627937	0.508471	0.604338	0.585852	0.537235	0.586406	0.555463
S114	0.632188	0.478754	0.595629	0.655918	0.588865	0.533719	0.50481	0.563684	0.651254	0.499978	0.585013	0.569994	0.610072	0.48827	0.55097	0.514346	0.526206	0.56198	0.591628	0.550483	0.580963	0.629473	0.473265	0.618409	0.583214	0.573377	0.46063	0.663295	0.592669	0.558633	0.563989	0.637838	0.570712	0.596228	0.593022	0.591873	0.509224	0.618449	0.675123	0.506707	0.595299	0.529304	0.553478	0.528845	0.542019	0.641543	0.513555	0.511232	0.50651
S115	0.633135	0.534325	0.598164	0.598661	0.528973	0.548271	0.436903	0.572714	0.593983	0.480411	0.528953	0.538172	0.549893	0.560988	0.544908	0.551004	0.528228	0.591049	0.587323	0.562336	0.61342	0.619461	0.461158	0.563369	0.560803	0.53428	0.504109	0.585182	0.572717	0.571031	0.564318	0.606036	0.583084	0.563696	0.577882	0.532866	0.449342	0.550394	0.637968	0.50838	0.557137	0.511698	0.603875	0.532559	0.569597	0.629737	0.540158	0.557863	0.510247
S116	0.573434	0.638773	0.575323	0.623389	0.577748	0.560164	0.515479	0.59846	0.663288	0.573863	0.593872	0.585886	0.615998	0.549323	0.677262	0.681933	0.596305	0.676032	0.611987	0.634434	0.650559	0.622679	0.445613	0.586462	0.63327	0.614389	0.567598	0.627388	0.661632	0.622406	0.610982	0.649878	0.607534	0.578128	0.6357	0.615045	0.511202	0.643627	0.683489	0.502123	0.661649	0.546667	0.62399	0.593492	0.614029	0.625836	0.536693	0.56226	0.531383
S117	0.57284	0.58903	0.529827	0.538104	0.566833	0.555372	0.555658	0.61853	0.621667	0.643151	0.561898	0.586378	0.569854	0.570614	0.629368	0.596667	0.652636	0.641117	0.60651	0.638277	0.706065	0.634195	0.515147	0.565648	0.608124	0.565849	0.643458	0.625803	0.678195	0.637928	0.603636	0.605202	0.641114	0.637798	0.609388	0.600139	0.544795	0.608354	0.628904	0.534251	0.670513	0.489698	0.670068	0.614339	0.628402	0.5949	0.593183	0.598154	0.594828
S118	0.537291	0.544819	0.52852	0.559391	0.514558	0.525891	0.478547	0.601945	0.571325	0.58426	0.54445	0.55422	0.501442	0.579437	0.558136	0.589969	0.612027	0.640029	0.564996	0.593354	0.703606	0.60489	0.459192	0.490956	0.614773	0.500905	0.578824	0.516677	0.627032	0.577627	0.63771	0.558535	0.552506	0.608943	0.612251	0.577639	0.476085	0.578733	0.622671	0.497849	0.591185	0.544789	0.605463	0.513984	0.571171	0.581141	0.54056	0.577132	0.50077
S119	0.666153	0.600926	0.510203	0.626644	0.566212	0.499448	0.444879	0.528171	0.542935	0.590811	0.520173	0.607749	0.605039	0.569872	0.559631	0.567288	0.549545	0.597442	0.574787	0.565723	0.61975	0.574674	0.494987	0.567793	0.580378	0.583308	0.499526	0.644453	0.589813	0.589557	0.653151	0.653417	0.591513	0.558503	0.652594	0.638211	0.524789	0.663658	0.635461	0.539398	0.627604	0.522677	0.554321	0.515369	0.540936	0.65459	0.576062	0.54237	0.538796
S120	0.53199	0.518946	0.449325	0.54798	0.587156	0.496252	0.444943	0.519725	0.525872	0.5651	0.510098	0.53318	0.552183	0.545219	0.586968	0.596018	0.594911	0.621803	0.614952	0.609873	0.668009	0.591879	0.497852	0.517239	0.596848	0.513305	0.540323	0.587951	0.583744	0.539612	0.675203	0.655968	0.534613	0.59919	0.569435	0.632557	0.46206	0.607823	0.570787	0.482109	0.584635	0.493778	0.577407	0.578121	0.521615	0.574744	0.577608	0.542927	0.523256
S121	0.587744	0.533622	0.514511	0.587989	0.618773	0.473718	0.457981	0.507916	0.546235	0.555724	0.526013	0.517233	0.60158	0.530074	0.57221	0.559049	0.574058	0.579312	0.610438	0.574423	0.631134	0.577735	0.474163	0.53507	0.601938	0.532717	0.484576	0.637509	0.569844	0.555846	0.693999	0.682381	0.545821	0.587092	0.595792	0.656781	0.458148	0.654082	0.614082	0.51265	0.623371	0.501698	0.552604	0.566131	0.532241	0.642783	0.595245	0.558132	0.502239
S122	0.582289	0.55982	0.576303	0.553567	0.605729	0.571823	0.57418	0.590675	0.616928	0.596153	0.618521	0.522961	0.539689	0.549356	0.606089	0.682792	0.573615	0.616184	0.668652	0.677163	0.713921	0.62417	0.488943	0.499303	0.654616	0.55494	0.594752	0.5672	0.618822	0.580573	0.619647	0.633819	0.599695	0.621077	0.619911	0.611568	0.469235	0.632438	0.660509	0.542016	0.68644	0.512715	0.5986	0.555313	0.618799	0.604084	0.532094	0.586632	0.571517
S123	0.569367	0.568353	0.518384	0.563424	0.597172	0.508166	0.512391	0.529457	0.620734	0.585174	0.546855	0.507984	0.531106	0.540054	0.522285	0.642314	0.538079	0.612209	0.542453	0.657966	0.630116	0.579161	0.441659	0.47476	0.572903	0.661017	0.574468	0.537624	0.571207	0.548258	0.625183	0.632293	0.565406	0.566523	0.5886	0.56241	0.449918	0.547658	0.600247	0.58034	0.632995	0.536772	0.550613	0.498419	0.547163	0.597847	0.512236	0.521385	0.579922
S124	0.563439	0.553963	0.498649	0.503998	0.512746	0.477692	0.417461	0.470013	0.522914	0.510349	0.53555	0.45923	0.551033	0.550821	0.464686	0.517505	0.479182	0.585001	0.573351	0.598825	0.624149	0.586153	0.493399	0.46861	0.618213	0.539874	0.500339	0.592291	0.506934	0.510736	0.568535	0.585983	0.525605	0.611401	0.594264	0.591887	0.447329	0.613286	0.601934	0.444804	0.543829	0.485915	0.563625	0.507195	0.531201	0.603555	0.535296	0.576675	0.526158
S125	0.621188	0.496332	0.596497	0.604881	0.62404	0.590381	0.491173	0.53237	0.569776	0.52635	0.532648	0.551585	0.510018	0.546788	0.533808	0.584286	0.52893	0.552867	0.59129	0.59765	0.636221	0.619359	0.424915	0.558831	0.583201	0.523861	0.478418	0.614244	0.542033	0.549156	0.585566	0.616268	0.567145	0.538125	0.607096	0.593164	0.451739	0.578107	0.621386	0.492903	0.579916	0.476615	0.570527	0.528852	0.553347	0.596977	0.539906	0.525293	0.492283
S126	0.58586	0.520896	0.599985	0.548726	0.484328	0.526035	0.50588	0.547594	0.734976	0.479643	0.601227	0.510963	0.564909	0.431601	0.561101	0.505995	0.482594	0.537721	0.529118	0.554579	0.546668	0.566227	0.467318	0.510278	0.535975	0.593028	0.481631	0.570248	0.528615	0.540427	0.488089	0.536018	0.563002	0.552535	0.564018	0.557551	0.403305	0.544532	0.629353	0.457067	0.557884	0.502342	0.523001	0.463733	0.561235	0.541627	0.446835	0.486577	0.480337
S127	0.617104	0.460581	0.523557	0.586756	0.447968	0.483859	0.393355	0.501004	0.495769	0.507199	0.453534	0.53442	0.540394	0.455296	0.403719	0.341622	0.476109	0.4498	0.473844	0.409641	0.464619	0.459254	0.439311	0.59895	0.43401	0.503663	0.422666	0.581959	0.462368	0.517089	0.419808	0.478737	0.471934	0.433244	0.47279	0.441329	0.474909	0.469169	0.482562	0.454573	0.449653	0.408164	0.497423	0.514611	0.496103	0.500342	0.49245	0.449495	0.439491
S128	0.55079	0.481187	0.54278	0.494891	0.543564	0.549455	0.479448	0.484904	0.565795	0.52923	0.536747	0.538606	0.541369	0.402709	0.476961	0.46319	0.488156	0.478441	0.53624	0.561433	0.522799	0.481989	0.494552	0.518374	0.513486	0.598033	0.532285	0.562043	0.498881	0.557574	0.456248	0.51491	0.518799	0.51837	0.476192	0.480163	0.457476	0.537739	0.551936	0.510278	0.555101	0.513067	0.583531	0.50141	0.572264	0.523721	0.476972	0.47943	0.569357
S129	0.599272	0.525928	0.52749	0.532684	0.630021	0.539485	0.479709	0.596486	0.567725	0.55937	0.557365	0.493582	0.553016	0.523192	0.517912	0.588165	0.56874	0.584388	0.613375	0.623637	0.65815	0.624726	0.512257	0.525302	0.617168	0.514467	0.547867	0.516704	0.63364	0.549377	0.589946	0.654915	0.555448	0.569657	0.564228	0.598601	0.485284	0.57063	0.605452	0.524307	0.589396	0.553247	0.582634	0.541185	0.566511	0.644012	0.564515	0.56626	0.534308
S130	0.583939	0.50681	0.588561	0.508501	0.483872	0.539825	0.444212	0.50005	0.514726	0.572949	0.509879	0.444627	0.509424	0.447937	0.484005	0.490695	0.52523	0.495631	0.526251	0.514422	0.560639	0.483041	0.464871	0.511631	0.460428	0.468964	0.441543	0.498589	0.522133	0.535055	0.486659	0.512873	0.499342	0.461998	0.492851	0.511458	0.405599	0.546698	0.532442	0.439704	0.515978	0.498561	0.50567	0.496378	0.536207	0.552492	0.485697	0.481242	0.448588
S131	0.462827	0.520154	0.522037	0.482617	0.631816	0.551407	0.515779	0.565568	0.552053	0.667327	0.539226	0.589918	0.508814	0.557511	0.515577	0.54212	0.646435	0.58344	0.536669	0.655427	0.663274	0.552505	0.518696	0.501121	0.65624	0.608773	0.716408	0.542155	0.624286	0.636539	0.632026	0.618073	0.597105	0.610853	0.631287	0.603394	0.512265	0.605799	0.598926	0.577177	0.638773	0.582053	0.646645	0.549566	0.602709	0.616724	0.570692	0.573859	0.638098
S132	0.659982	0.509943	0.617211	0.633784	0.571371	0.564779	0.451784	0.539208	0.553563	0.52886	0.537728	0.588492	0.556162	0.566333	0.533974	0.451263	0.505352	0.522283	0.613769	0.571282	0.614917	0.560643	0.481776	0.636628	0.544155	0.494171	0.455846	0.647935	0.537956	0.587543	0.505525	0.605997	0.592397	0.561229	0.588455	0.548331	0.462081	0.575406	0.643127	0.510738	0.547853	0.507187	0.549713	0.559637	0.567957	0.62403	0.581508	0.534844	0.491855
S133	0.518749	0.543917	0.572918	0.544271	0.580358	0.566592	0.470779	0.552421	0.533901	0.584858	0.475961	0.529068	0.516515	0.553796	0.55552	0.645871	0.574972	0.606638	0.541256	0.562565	0.612824	0.50563	0.477164	0.575093	0.604074	0.553831	0.553391	0.577386	0.599989	0.620862	0.635758	0.63463	0.611117	0.543676	0.592481	0.571675	0.523899	0.588541	0.589329	0.512377	0.623551	0.527211	0.613389	0.559301	0.60398	0.572178	0.549744	0.53954	0.550918
S134	0.569202	0.563697	0.546372	0.506476	0.586995	0.570688	0.524963	0.545363	0.60403	0.590156	0.554397	0.528282	0.586702	0.493267	0.587435	0.614172	0.578584	0.558206	0.557215	0.599748	0.691596	0.593187	0.447461	0.568983	0.579075	0.592901	0.547847	0.648641	0.603134	0.59767	0.584984	0.620837	0.627837	0.607022	0.664046	0.677654	0.466286	0.675353	0.68836	0.521731	0.654713	0.535292	0.656875	0.582309	0.616944	0.653067	0.546733	0.564984	0.613849
S135	0.478844	0.532395	0.518812	0.491486	0.447434	0.517279	0.388765	0.467668	0.504661	0.558266	0.512717	0.476755	0.49712	0.452734	0.432739	0.40478	0.510068	0.456457	0.472244	0.477737	0.506739	0.50759	0.502208	0.505257	0.513394	0.524772	0.51047	0.586403	0.520165	0.567815	0.60226	0.574819	0.531425	0.523429	0.569544	0.5809	0.423847	0.559181	0.533031	0.479213	0.537121	0.483294	0.559677	0.558688	0.555699	0.564975	0.515597	0.54999	0.496635
S136	0.558933	0.632758	0.502804	0.486965	0.489948	0.47302	0.451078	0.557555	0.609812	0.608309	0.596454	0.516506	0.552128	0.475727	0.508312	0.52109	0.557375	0.554458	0.508245	0.576109	0.600458	0.567707	0.497041	0.514636	0.602881	0.644308	0.608341	0.586526	0.609711	0.617519	0.607258	0.592749	0.625644	0.611312	0.690757	0.617917	0.461455	0.621196	0.647364	0.554413	0.630302	0.549627	0.559273	0.510487	0.565367	0.626694	0.510857	0.54232	0.552881
S137	0.499265	0.560955	0.486478	0.45394	0.435727	0.463353	0.410174	0.545962	0.505218	0.561047	0.532262	0.470317	0.490081	0.402261	0.443051	0.421424	0.556503	0.480143	0.468418	0.54172	0.523865	0.497419	0.41449	0.505542	0.54089	0.483986	0.53021	0.510622	0.547825	0.509033	0.52769	0.536082	0.525265	0.569116	0.614171	0.526419	0.392128	0.536878	0.58111	0.520212	0.580961	0.574929	0.498396	0.521528	0.51431	0.550997	0.462788	0.483942	0.498597
S138	0.474189	0.536386	0.428204	0.473051	0.515771	0.411241	0.40427	0.505293	0.498884	0.523947	0.509964	0.493786	0.515733	0.513273	0.485387	0.456919	0.525712	0.542133	0.514775	0.514936	0.546441	0.501316	0.530333	0.546964	0.578586	0.55492	0.549061	0.541944	0.593224	0.530441	0.578677	0.578022	0.594012	0.586129	0.607273	0.601948	0.456288	0.574681	0.599044	0.521622	0.557378	0.518219	0.548992	0.48223	0.524905	0.575551	0.496947	0.480796	0.510703
S139	0.544225	0.575374	0.499941	0.478854	0.528491	0.484628	0.460636	0.58204	0.530679	0.635447	0.535085	0.563971	0.555832	0.516307	0.554782	0.477334	0.640035	0.557418	0.519348	0.538311	0.582335	0.53579	0.510647	0.61766	0.58646	0.531667	0.591784	0.57997	0.689951	0.643581	0.600676	0.582677	0.664635	0.584958	0.637143	0.600552	0.473005	0.616964	0.633331	0.555455	0.659653	0.554436	0.598247	0.570815	0.597024	0.604005	0.52521	0.567892	0.544621
S140	0.501518	0.48409	0.452282	0.394788	0.511706	0.399078	0.397376	0.481759	0.50415	0.509644	0.546646	0.545069	0.563939	0.408886	0.43989	0.425208	0.530607	0.496272	0.543814	0.486347	0.533813	0.481704	0.53523	0.48393	0.486682	0.585487	0.556294	0.575552	0.548746	0.523508	0.561137	0.547482	0.474024	0.553153	0.525679	0.630277	0.495352	0.593501	0.478642	0.586981	0.512569	0.529194	0.553327	0.5675	0.509332	0.548279	0.520253	0.527768	0.516314
S141	0.442522	0.471496	0.427796	0.427792	0.507758	0.434503	0.386977	0.519346	0.449915	0.564755	0.455436	0.453336	0.513694	0.549126	0.437873	0.422944	0.537375	0.518563	0.483221	0.500567	0.58403	0.535098	0.521714	0.51266	0.53263	0.468389	0.575329	0.509857	0.579932	0.559862	0.547113	0.543858	0.526325	0.573123	0.522347	0.504618	0.460471	0.518716	0.521707	0.477279	0.524472	0.483326	0.594669	0.498555	0.547078	0.61482	0.483324	0.500657	0.536289
S142	0.552868	0.501344	0.579199	0.53186	0.442627	0.550811	0.388819	0.467217	0.492417	0.552967	0.473043	0.557453	0.508908	0.463339	0.443485	0.355976	0.529977	0.44842	0.469434	0.433875	0.471266	0.462942	0.487889	0.60419	0.449516	0.475549	0.473316	0.57756	0.532373	0.616959	0.492928	0.507284	0.557333	0.461862	0.503683	0.48393	0.459923	0.511217	0.510503	0.501997	0.526403	0.461152	0.554046	0.52987	0.520499	0.534461	0.512575	0.480033	0.490911
S143	0.50976	0.464297	0.455549	0.482142	0.635173	0.52235	0.474971	0.587297	0.500554	0.524497	0.511802	0.552801	0.55199	0.479512	0.492153	0.526943	0.55036	0.602882	0.620951	0.568009	0.652196	0.566474	0.598241	0.569608	0.587116	0.475056	0.534417	0.627276	0.646396	0.538652	0.606001	0.625795	0.584883	0.655086	0.590977	0.619039	0.559198	0.619593	0.537697	0.58205	0.598146	0.486094	0.571089	0.596047	0.539884	0.588354	0.592941	0.552831	0.540624
S144	0.432732	0.463604	0.501094	0.453004	0.517279	0.455342	0.470851	0.509545	0.417146	0.548527	0.485259	0.521732	0.505244	0.585106	0.416126	0.442169	0.490951	0.549349	0.496127	0.469142	0.542609	0.441446	0.538665	0.513293	0.55236	0.437417	0.494944	0.556498	0.556643	0.524112	0.552147	0.562631	0.532921	0.548956	0.526308	0.5315	0.545505	0.546262	0.476676	0.468816	0.513241	0.44095	0.533004	0.567741	0.541071	0.515749	0.535281	0.494	0.481572
[truncated: 95 more columns]
